# Supplementary material for: Next‐Generation Sequencing for Characterizing Respiratory Tract Virome and Improving Detection of Viral Pathogens in Children With Pneumonia
Source: Influenza Other Respir Viruses. 2024 Aug 9;18(8):e13362. doi: 10.1111/irv.13362 (PMC11310556; doi:10.1111/irv.13362)
Supplement: Supplementary file 1 — Table S1 Metadata and data information of each metagenomic sample. Table S2. Genome quality assessment, taxonomy annotation, and host assignment of 2402 vOTUs recovered from 334 respiratory tract metagenomes. Table S3. Clustering information, taxonomy annotation, and host assignment of a combined viral genome catalog including 22,860 vOTUs. Table S4. Comparison analysis of the viral family‐level composition in oropharynx between healthy controls (HC) and children with pneumonia (PP). Table S5. Detail information of 1137 pneumonia‐associated vOTUs in oropharynx. Table S6. Comparison analysis of the occurrence rates of functional orthologs between HC‐ and PP‐enriched vOTUs in oropharynx. [file IRV-18-e13362-s001.xlsx]

## Sheet: ST1
Supplementary Table 1 | Metadata and data information of each metagenomic sample.
NCBI BioSample	Subject ID	Subject metadata						Pathogen detection using BALF	Metagenomic information
		Sampling location	Disease status	Gender	Age (year)	Delivery mode	Feed mode		Library Layout	Library Strategy	Library Selection	Clean reads	Clean data (Gb)	Rate of cleand reads mapped against prokaryotic genomes (%)	Rate of cleand reads mapped against viral genomes (%)
SAMN07758562	80060001	OP	health	Female	6.08333	Vaginally born	Breast feed	-	PAIRED	WGS	RANDOM	3985287	0.597793	89.3	8.85
SAMN07758563	80060010	OP	health	Male	4.16667	Vaginally born	Breast feed	-	PAIRED	WGS	RANDOM	6851001	1.02765	90.2	8.53
SAMN07758564	80060011	OP	health	Male	5	Cesarean section	Breast feed	-	PAIRED	WGS	RANDOM	6262112	0.939317	89.59	7.55
SAMN07758565	80060012	OP	health	Female	4.33333	Cesarean section	Milk feed	-	PAIRED	WGS	RANDOM	4018215	0.602732	92.42	7.62
SAMN07758566	80060013	OP	health	Male	5.25	Cesarean section	Breast feed + Milk feed	-	PAIRED	WGS	RANDOM	4023514	0.603527	91.99	7.08
SAMN07758567	80060015	OP	health	Female	4	Cesarean section	Breast feed	-	PAIRED	WGS	RANDOM	5961060	0.894159	91.94	6.18
SAMN07758568	80060018	OP	health	Female	4.41667	Vaginally born	Breast feed + Milk feed	-	PAIRED	WGS	RANDOM	5304985	0.795748	89.59	8.96
SAMN07758569	80060019	OP	health	Female	3.33333	Vaginally born	Breast feed	-	PAIRED	WGS	RANDOM	19402527	2.91038	90.28	5.91
SAMN07758570	80060021	OP	health	Female	5.16667	Vaginally born	Breast feed + Milk feed	-	PAIRED	WGS	RANDOM	7853586	1.17804	90.23	7.07
SAMN07758571	80060022	OP	health	Female	5.41667	Vaginally born	Breast feed	-	PAIRED	WGS	RANDOM	9039280	1.35589	93.1	7.41
SAMN07758572	80060023	OP	health	Female	5.08333	Vaginally born	Breast feed	-	PAIRED	WGS	RANDOM	8400215	1.26003	91.59	8.08
SAMN07758573	80060028	OP	health	Male	5.08333	Vaginally born	Breast feed	-	PAIRED	WGS	RANDOM	4340399	0.65106	87	6.25
SAMN07758574	80060029	OP	health	Female	5.41667	Vaginally born	Breast feed + Milk feed	-	PAIRED	WGS	RANDOM	4848323	0.727248	91.26	9.41
SAMN07758575	80060030	OP	health	Female	5.41667	Vaginally born	Breast feed + Milk feed	-	PAIRED	WGS	RANDOM	7572775	1.13592	93.01	6.24
SAMN07758576	80060032	OP	health	Male	3.5	Vaginally born	Breast feed	-	PAIRED	WGS	RANDOM	14968163	2.24522	94.07	4.48
SAMN07758577	80060033	OP	health	Male	5.5	Cesarean section	Breast feed	-	PAIRED	WGS	RANDOM	4212663	0.631899	91.71	7.32
SAMN07758578	80060034	OP	health	Male	1.66667	Vaginally born	Breast feed	-	PAIRED	WGS	RANDOM	3324847	0.498727	88.98	5.65
SAMN07758579	80060035	OP	health	Male	3.58333	Vaginally born	Breast feed	-	PAIRED	WGS	RANDOM	10375981	1.5564	91.58	6.8
SAMN07758580	80060037	OP	health	Male	3.5	Cesarean section	Breast feed + Milk feed	-	PAIRED	WGS	RANDOM	8441898	1.26628	93.74	5.16
SAMN07758581	80060039	OP	health	Male	3.66667	Vaginally born	Breast feed	-	PAIRED	WGS	RANDOM	5974784	0.896218	90.95	8.47
SAMN07758582	80060040	OP	health	Female	4.25	Vaginally born	Breast feed	-	PAIRED	WGS	RANDOM	10531682	1.57975	91.54	5.91
SAMN07758583	80060041	OP	health	Female	2.66667	Vaginally born	Breast feed	-	PAIRED	WGS	RANDOM	11671033	1.75065	74.37	8.4
SAMN07758584	80060042	OP	health	Female	4.08333	Cesarean section	Breast feed + Milk feed	-	PAIRED	WGS	RANDOM	19415862	2.91238	93.05	4.14
SAMN07758585	80060048	OP	health	Male	4.25	Cesarean section	Breast feed + Milk feed	-	PAIRED	WGS	RANDOM	4408593	0.661289	88.87	8.05
SAMN07758586	80060049	OP	health	Female	4.25	Vaginally born	Milk feed	-	PAIRED	WGS	RANDOM	9175494	1.37632	91.89	7.35
SAMN07758587	80060050	OP	health	Male	4.5	Vaginally born	Breast feed	-	PAIRED	WGS	RANDOM	3687348	0.553102	92.31	7.41
SAMN07758588	80060052	OP	health	Male	4.41667	Cesarean section	Breast feed + Milk feed	-	PAIRED	WGS	RANDOM	4474364	0.671155	91.34	8.3
SAMN07758589	80060054	OP	health	Female	4.41667	Cesarean section	Breast feed	-	PAIRED	WGS	RANDOM	9768256	1.46524	91.7	5.29
SAMN07758590	80060055	OP	health	Female	5.66667	Cesarean section	Milk feed	-	PAIRED	WGS	RANDOM	3727661	0.559149	92.05	6.73
SAMN07758591	80060057	OP	health	Male	4.33333	Vaginally born	Breast feed + Milk feed	-	PAIRED	WGS	RANDOM	5042201	0.75633	89.9	7.77
SAMN07758592	80060061	OP	health	Male	3.66667	Cesarean section	Breast feed	-	PAIRED	WGS	RANDOM	7462288	1.11934	87.85	11.55
SAMN07758593	80060063	OP	health	Female	4.25	Vaginally born	Breast feed	-	PAIRED	WGS	RANDOM	4015188	0.602278	90.93	7.62
SAMN07758594	80060070	OP	health	Male	4.08333	Cesarean section	Breast feed + Milk feed	-	PAIRED	WGS	RANDOM	6841273	1.02619	88.28	6.08
SAMN07758595	80060073	OP	health	Male	3.75	Vaginally born	Breast feed + Milk feed	-	PAIRED	WGS	RANDOM	5563511	0.834527	89.57	7.5
SAMN07758596	80060078	OP	health	Female	4.33333	Vaginally born	Breast feed + Milk feed	-	PAIRED	WGS	RANDOM	4064232	0.609635	91.06	10.24
SAMN07758597	80060087	OP	health	Female	4.25	Cesarean section	Breast feed	-	PAIRED	WGS	RANDOM	4930150	0.739522	86.5	7.49
SAMN07758598	80060088	OP	health	Female	4.66667	Vaginally born	Milk feed	-	PAIRED	WGS	RANDOM	3938640	0.590796	87.13	5.95
SAMN07758599	80060093	OP	health	Male	3.66667	Cesarean section	Breast feed	-	PAIRED	WGS	RANDOM	4627225	0.694084	90.12	7.76
SAMN07758600	80060095	OP	health	Male	3.67	Vaginally born	Breast feed	-	PAIRED	WGS	RANDOM	5083407	0.762511	89.17	7.19
SAMN07758601	80060097	OP	health	Male	3.5	Cesarean section	Breast feed + Milk feed	-	PAIRED	WGS	RANDOM	3589445	0.538417	93.42	9.55
SAMN07758602	80060103	OP	health	Female	4.08333	Cesarean section	Milk feed	-	PAIRED	WGS	RANDOM	8254365	1.23815	91.34	8.99
SAMN07758603	80060106	OP	health	Male	3.33333	Vaginally born	Milk feed	-	PAIRED	WGS	RANDOM	10139900	1.52099	90.24	9.98
SAMN07758604	80060109	OP	health	Male	5.5	Vaginally born	Breast feed + Milk feed	-	PAIRED	WGS	RANDOM	4715755	0.707363	87.96	9.69
SAMN07758605	80060113	OP	health	Male	5.5	Cesarean section	Milk feed	-	PAIRED	WGS	RANDOM	11039867	1.65598	92.23	7.29
SAMN07758606	80060115	OP	health	Male	5.58333	Vaginally born	Breast feed + Milk feed	-	PAIRED	WGS	RANDOM	6348567	0.952285	91.92	7.76
SAMN07758607	80060116	OP	health	Male	5.08333	Cesarean section	Breast feed	-	PAIRED	WGS	RANDOM	3638127	0.545719	90.7	6.76
SAMN07758608	80060118	OP	health	Male	6.25	Vaginally born	Breast feed + Milk feed	-	PAIRED	WGS	RANDOM	4875699	0.731355	90.92	9.44
SAMN07758609	80060123	OP	health	Female	5.58333	Vaginally born	Breast feed + Milk feed	-	PAIRED	WGS	RANDOM	6683362	1.0025	86.63	12.71
SAMN07758610	80060125	OP	health	Male	6	Vaginally born	Breast feed + Milk feed	-	PAIRED	WGS	RANDOM	4525688	0.678853	90.77	9.01
SAMN07758611	80060126	OP	health	Male	5.33333	Cesarean section	Breast feed + Milk feed	-	PAIRED	WGS	RANDOM	4899901	0.734985	89.64	10.01
SAMN07758612	80060127	OP	health	Female	6	Vaginally born	Breast feed	-	PAIRED	WGS	RANDOM	5987245	0.898087	91.02	8.53
SAMN07758613	80060128	OP	health	Male	5.58333	Cesarean section	Breast feed	-	PAIRED	WGS	RANDOM	4288033	0.643205	91.46	7.35
SAMN07758614	80060131	OP	health	Male	3.91667	Vaginally born	Breast feed	-	PAIRED	WGS	RANDOM	4290119	0.643518	88.47	7.44
SAMN07758615	80060133	OP	health	Female	6	Vaginally born	Breast feed + Milk feed	-	PAIRED	WGS	RANDOM	4086317	0.612948	92.05	6.97
SAMN07758616	80060135	OP	health	Male	4.58333	Vaginally born	Breast feed + Milk feed	-	PAIRED	WGS	RANDOM	9409134	1.41137	91.53	6.26
SAMN07758617	80060141	OP	health	Female	3.75	Cesarean section	Breast feed	-	PAIRED	WGS	RANDOM	9264848	1.38973	92.68	7.18
SAMN07758618	80060142	OP	health	Female	5.16667	Cesarean section	Breast feed + Milk feed	-	PAIRED	WGS	RANDOM	4615943	0.692391	91.69	6.39
SAMN07758619	80060147	OP	health	Male	4.33333	Cesarean section	Breast feed	-	PAIRED	WGS	RANDOM	4366097	0.654915	90.08	8.37
SAMN07758620	80060148	OP	health	Male	4.41667	Vaginally born	Breast feed	-	PAIRED	WGS	RANDOM	8985034	1.34776	91.66	6.14
SAMN07758621	80060149	OP	health	Female	4.5	Cesarean section	Breast feed	-	PAIRED	WGS	RANDOM	5842348	0.876352	92.17	8.43
SAMN07758622	80060150	OP	health	Male	4.5	Vaginally born	Breast feed + Milk feed	-	PAIRED	WGS	RANDOM	3966945	0.595042	91.88	9.47
SAMN07758623	80060151	OP	health	Male	4.08333	Vaginally born	Breast feed	-	PAIRED	WGS	RANDOM	7292776	1.09392	92.78	8.35
SAMN07758624	80060152	OP	health	Female	4.33333	Vaginally born	Breast feed + Milk feed	-	PAIRED	WGS	RANDOM	5386186	0.807928	90.33	9.37
SAMN07758625	80060153	OP	health	Female	4.33333	Cesarean section	Breast feed	-	PAIRED	WGS	RANDOM	6911808	1.03677	90.54	7.06
SAMN07758626	80060155	OP	health	Female	5.33333	Cesarean section	Breast feed	-	PAIRED	WGS	RANDOM	5156066	0.77341	90.18	7.84
SAMN07758627	80060156	OP	health	Female	4.33333	Vaginally born	Breast feed	-	PAIRED	WGS	RANDOM	5495646	0.824347	90.38	8.11
SAMN07758628	80060157	OP	health	Female	5	Vaginally born	Milk feed	-	PAIRED	WGS	RANDOM	3337469	0.50062	91.31	8.71
SAMN07758629	80060161	OP	health	Female	5.16667	Vaginally born	Breast feed + Milk feed	-	PAIRED	WGS	RANDOM	17519230	2.62788	92.42	4.68
SAMN07758630	80060162	OP	health	Female	5.08333	Cesarean section	Breast feed + Milk feed	-	PAIRED	WGS	RANDOM	17392755	2.60891	91.57	6.27
SAMN07758631	80060163	OP	health	Male	5.91667	Cesarean section	Breast feed + Milk feed	-	PAIRED	WGS	RANDOM	4418398	0.66276	90.32	8.45
SAMN07758632	80060165	OP	health	Male	6	Cesarean section	Breast feed	-	PAIRED	WGS	RANDOM	15916960	2.38754	91.86	7.02
SAMN07758633	80060166	OP	health	Female	6.08333	Vaginally born	Milk feed	-	PAIRED	WGS	RANDOM	18196023	2.7294	92.39	6.36
SAMN07758634	80060168	OP	health	Male	6.16667	Vaginally born	Breast feed + Milk feed	-	PAIRED	WGS	RANDOM	12587289	1.88809	92.02	6.81
SAMN07758635	80060170	OP	health	Female	4	Vaginally born	Breast feed	-	PAIRED	WGS	RANDOM	5806939	0.871041	92.72	7.31
SAMN07758636	80060171	OP	health	Female	4.08333	Vaginally born	Breast feed + Milk feed	-	PAIRED	WGS	RANDOM	5710733	0.85661	91.6	6.22
SAMN07758637	80060176	OP	health	Female	0.333333	Cesarean section	Breast feed	-	PAIRED	WGS	RANDOM	7507435	1.12612	92.88	4.41
SAMN07758638	80060179	OP	health	Female	3.91667	Cesarean section	Milk feed	-	PAIRED	WGS	RANDOM	5283996	0.792599	90.53	6.58
SAMN07758639	80060180	OP	health	Female	0.666667	Vaginally born	Breast feed	-	PAIRED	WGS	RANDOM	7204370	1.08066	77.69	5.19
SAMN07758640	80060182	OP	health	Female	4.5	Cesarean section	Breast feed	-	PAIRED	WGS	RANDOM	16887334	2.5331	80	18.99
SAMN07758641	80060183	OP	health	Male	3.16667	Vaginally born	Breast feed	-	PAIRED	WGS	RANDOM	5012957	0.751944	92.06	7.57
SAMN07758642	80060184	OP	health	Female	1.41667	Vaginally born	Breast feed	-	PAIRED	WGS	RANDOM	4129560	0.619434	90.98	9.06
SAMN07758643	80060186	OP	health	Male	5.5	Cesarean section	Breast feed + Milk feed	-	PAIRED	WGS	RANDOM	10980724	1.64711	92.21	5.95
SAMN07758644	80060187	OP	health	Male	3.08333	Cesarean section	Breast feed + Milk feed	-	PAIRED	WGS	RANDOM	4798362	0.719754	90.45	8.77
SAMN07758645	80060188	OP	health	Female	5.91667	Vaginally born	Breast feed + Milk feed	-	PAIRED	WGS	RANDOM	6264840	0.939726	89.12	6.65
SAMN07758646	80060189	OP	health	Male	3.33333	Vaginally born	Breast feed	-	PAIRED	WGS	RANDOM	4757370	0.713606	91.27	6.6
SAMN07758647	80060191	OP	health	Female	4.41667	Vaginally born	Milk feed	-	PAIRED	WGS	RANDOM	18684756	2.80271	89.34	4.48
SAMN07758648	80060192	OP	health	Male	3.25	Vaginally born	Milk feed	-	PAIRED	WGS	RANDOM	4194634	0.629195	84.83	13.98
SAMN07758649	80060193	OP	health	Male	6.08333	Cesarean section	Breast feed + Milk feed	-	PAIRED	WGS	RANDOM	15364883	2.30473	87.26	8.88
SAMN07758650	80060195	OP	health	Male	3.08333	Vaginally born	Breast feed + Milk feed	-	PAIRED	WGS	RANDOM	5031399	0.75471	89.4	7.7
SAMN07758651	80060196	OP	health	Male	3.25	Cesarean section	Breast feed + Milk feed	-	PAIRED	WGS	RANDOM	6190941	0.928641	91.1	7.25
SAMN07758652	80060208	OP	health	Male	5.33333	Vaginally born	Breast feed	-	PAIRED	WGS	RANDOM	3611474	0.541721	87.42	6.63
SAMN07758653	80060209	OP	health	Female	1.33333	Vaginally born	Breast feed + Milk feed	-	PAIRED	WGS	RANDOM	15362195	2.30433	79.42	6.15
SAMN07758654	80060210	OP	health	Female	5.58333	Vaginally born	Breast feed + Milk feed	-	PAIRED	WGS	RANDOM	4078388	0.611758	91.84	6.05
SAMN07758655	80060212	OP	health	Male	5.75	Vaginally born	Breast feed	-	PAIRED	WGS	RANDOM	19320973	2.89815	83.01	9.87
SAMN07758656	80060214	OP	health	Male	6.16667	Cesarean section	Breast feed + Milk feed	-	PAIRED	WGS	RANDOM	7221271	1.08319	90.71	7.98
SAMN07758657	80060216	OP	health	Female	3.5	Vaginally born	Breast feed	-	PAIRED	WGS	RANDOM	10969659	1.64545	91.86	7.5
SAMN07758658	80060217	OP	health	Male	5.41667	Cesarean section	Breast feed	-	PAIRED	WGS	RANDOM	9995353	1.4993	92.17	6.67
SAMN07758659	80060219	OP	health	Male	5.08333	Vaginally born	Breast feed	-	PAIRED	WGS	RANDOM	10887688	1.63315	90.6	7.55
SAMN07758660	80060220	OP	health	Female	5.66667	Cesarean section	Breast feed	-	PAIRED	WGS	RANDOM	9446155	1.41692	90.78	8.18
SAMN07758661	80060221	OP	health	Male	3.75	Cesarean section	Milk feed	-	PAIRED	WGS	RANDOM	7296205	1.09443	87.08	6.17
SAMN07758662	80060224	OP	health	Male	3.08333	Cesarean section	Milk feed	-	PAIRED	WGS	RANDOM	3436881	0.515532	91.81	5.64
SAMN07758663	80060227	OP	health	Male	4	Vaginally born	Breast feed + Milk feed	-	PAIRED	WGS	RANDOM	4867733	0.73016	88.1	7.75
SAMN07758664	80060229	OP	health	Male	2.25	Cesarean section	Breast feed	-	PAIRED	WGS	RANDOM	4620094	0.693014	89.02	7.8
SAMN07758665	80060232	OP	health	Female	6.16667	Vaginally born	Breast feed + Milk feed	-	PAIRED	WGS	RANDOM	3777641	0.566646	86.23	13.08
SAMN07758666	80060233	OP	health	Female	5.75	Vaginally born	Breast feed	-	PAIRED	WGS	RANDOM	11429542	1.71443	84.02	11.31
SAMN07758667	80060234	OP	health	Female	4.16667	Vaginally born	Breast feed + Milk feed	-	PAIRED	WGS	RANDOM	3519149	0.527872	90.76	6.34
SAMN07758668	80060235	OP	health	Female	4.66667	Vaginally born	Breast feed	-	PAIRED	WGS	RANDOM	7091987	1.0638	91.97	6.52
SAMN07758669	80060236	OP	health	Female	3.91667	Cesarean section	Milk feed	-	PAIRED	WGS	RANDOM	6668234	1.00024	90.03	7.39
SAMN07758670	80060238	OP	health	Male	4.16667	Vaginally born	Breast feed	-	PAIRED	WGS	RANDOM	11058298	1.65874	92.13	8.32
SAMN07758671	80060239	OP	health	Male	4	Vaginally born	Breast feed + Milk feed	-	PAIRED	WGS	RANDOM	10927181	1.63908	92.32	8.72
SAMN07758672	80060241	OP	health	Female	4	Vaginally born	Milk feed	-	PAIRED	WGS	RANDOM	4653229	0.697984	90.28	6.18
SAMN07758673	80060242	OP	health	Male	4	Cesarean section	Breast feed + Milk feed	-	PAIRED	WGS	RANDOM	12140213	1.82103	92.3	6.77
SAMN07758674	80060244	OP	health	Female	3.75	Cesarean section	Breast feed	-	PAIRED	WGS	RANDOM	7356743	1.10351	89.36	7.22
SAMN07758675	80060246	OP	health	Male	3.75	Vaginally born	Breast feed	-	PAIRED	WGS	RANDOM	8399704	1.25996	91.38	7.26
SAMN07758676	80060249	OP	health	Male	4.08333	Cesarean section	Breast feed	-	PAIRED	WGS	RANDOM	4985688	0.747853	92.53	6.09
SAMN07758677	80060254	OP	health	Female	4.58333	Vaginally born	Breast feed + Milk feed	-	PAIRED	WGS	RANDOM	3355454	0.503318	92.05	6.43
SAMN07758678	80060256	OP	health	Female	4.58333	Vaginally born	Breast feed	-	PAIRED	WGS	RANDOM	3396964	0.509545	85.93	9.86
SAMN07758679	80060258	OP	health	Male	4.58333	Cesarean section	Breast feed	-	PAIRED	WGS	RANDOM	8321480	1.24822	92.03	7.07
SAMN07758680	80060259	OP	health	Female	4.75	Vaginally born	Breast feed	-	PAIRED	WGS	RANDOM	6325568	0.948835	92	6.67
SAMN07758681	80060260	OP	health	Male	5.08333	Vaginally born	Breast feed	-	PAIRED	WGS	RANDOM	6432461	0.964869	92.53	6.28
SAMN07758682	80060261	OP	health	Female	4.75	Vaginally born	Breast feed	-	PAIRED	WGS	RANDOM	3306657	0.495999	87.08	5.24
SAMN07758683	80060262	OP	health	Male	6.16667	Vaginally born	Breast feed	-	PAIRED	WGS	RANDOM	8354018	1.2531	91.71	6.2
SAMN07758684	80060263	OP	health	Female	5.08333	Vaginally born	Breast feed + Milk feed	-	PAIRED	WGS	RANDOM	8325729	1.24886	92.46	5.45
SAMN07758685	80060266	OP	health	Female	5.08333	Vaginally born	Breast feed	-	PAIRED	WGS	RANDOM	7023045	1.05346	91.15	6.68
SAMN07758686	80060267	OP	health	Female	5.91667	Vaginally born	Breast feed	-	PAIRED	WGS	RANDOM	4236690	0.635503	88.83	6.48
SAMN07758687	80060268	OP	health	Male	5.91667	Cesarean section	Milk feed	-	PAIRED	WGS	RANDOM	3737073	0.560561	90.96	7.39
SAMN07758688	80060269	OP	health	Male	5.91667	Cesarean section	Breast feed	-	PAIRED	WGS	RANDOM	3267212	0.490082	89.63	10.28
SAMN07758689	80060270	OP	health	Female	2.75	Cesarean section	Breast feed + Milk feed	-	PAIRED	WGS	RANDOM	3837974	0.575696	90.73	7.47
SAMN07758690	80060271	OP	health	Female	4.91667	Vaginally born	Breast feed	-	PAIRED	WGS	RANDOM	3713747	0.557062	92.84	6.6
SAMN07758691	80060273	OP	health	Female	5.75	Cesarean section	Breast feed + Milk feed	-	PAIRED	WGS	RANDOM	6070430	0.910564	88.84	6.18
SAMN07758692	80060277	OP	health	Female	4.16667	Vaginally born	Breast feed	-	PAIRED	WGS	RANDOM	3983637	0.597546	88.57	12.99
SAMN07758693	80060278	OP	health	Female	4.25	Vaginally born	Breast feed + Milk feed	-	PAIRED	WGS	RANDOM	3792376	0.568856	89.26	6.79
SAMN07758694	80060279	OP	health	Male	3.5	Vaginally born	Breast feed	-	PAIRED	WGS	RANDOM	5248011	0.787202	94.14	7.67
SAMN07758695	80060280	OP	health	Male	3.75	Vaginally born	Breast feed	-	PAIRED	WGS	RANDOM	4865652	0.729848	90.13	11.56
SAMN07758696	80060285	OP	health	Male	3.58333	Cesarean section	Breast feed	-	PAIRED	WGS	RANDOM	4170923	0.625638	87.34	5.65
SAMN07758697	80060286	OP	health	Male	3.33333	Vaginally born	Breast feed	-	PAIRED	WGS	RANDOM	3288445	0.493267	87.01	12.02
SAMN07758698	80060288	OP	health	Female	4.66667	Cesarean section	Breast feed + Milk feed	-	PAIRED	WGS	RANDOM	4637435	0.695615	91.71	7.19
SAMN07758699	80060290	OP	health	Male	3.91667	Vaginally born	Milk feed	-	PAIRED	WGS	RANDOM	7746060	1.16191	90.45	8.39
SAMN07758700	80060292	OP	health	Male	3.66667	Vaginally born	Breast feed	-	PAIRED	WGS	RANDOM	6136219	0.920433	90.12	7.97
SAMN07758701	80060295	OP	health	Female	4.16667	Cesarean section	Breast feed	-	PAIRED	WGS	RANDOM	3559063	0.533859	90.99	7.95
SAMN07758702	80060296	OP	health	Female	4	Vaginally born	Breast feed + Milk feed	-	PAIRED	WGS	RANDOM	6562447	0.984367	92.19	6.57
SAMN07758703	80060297	OP	health	Female	4.91667	Vaginally born	Breast feed	-	PAIRED	WGS	RANDOM	5673365	0.851005	91.14	4.82
SAMN07758704	80060298	OP	health	Male	3.41667	Vaginally born	Breast feed	-	PAIRED	WGS	RANDOM	5675730	0.85136	87.99	11.1
SAMN07758705	80060301	OP	health	Male	3.75	Cesarean section	Breast feed + Milk feed	-	PAIRED	WGS	RANDOM	9149773	1.37247	88.18	6.43
SAMN07758706	80060302	OP	health	Male	3.08333	Vaginally born	Breast feed + Milk feed	-	PAIRED	WGS	RANDOM	12562146	1.88432	90.65	6.69
SAMN07758707	80060303	OP	health	Male	3.25	Cesarean section	Breast feed	-	PAIRED	WGS	RANDOM	4434609	0.665191	87.61	7.79
SAMN07758708	80060306	OP	health	Female	5.33333	Cesarean section	Breast feed	-	PAIRED	WGS	RANDOM	3552934	0.53294	91.35	6.93
SAMN07758709	80060308	OP	health	Female	3.91667	Vaginally born	Milk feed	-	PAIRED	WGS	RANDOM	4243124	0.636469	85.01	16.26
SAMN07758710	80060309	OP	health	Female	3.91667	Vaginally born	Breast feed + Milk feed	-	PAIRED	WGS	RANDOM	4744365	0.711655	90.65	8.09
SAMN07758711	80060310	OP	health	Female	4.08333	Cesarean section	Breast feed + Milk feed	-	PAIRED	WGS	RANDOM	8574541	1.28618	92.66	9.41
SAMN07758712	80060314	OP	health	Male	4.75	Vaginally born	Breast feed + Milk feed	-	PAIRED	WGS	RANDOM	4947529	0.742129	93.19	7.17
SAMN07758713	80060319	OP	health	Male	5.25	Cesarean section	Breast feed + Milk feed	-	PAIRED	WGS	RANDOM	4845133	0.72677	91.28	5.29
SAMN07758714	80060321	OP	health	Female	4.16667	Cesarean section	Breast feed	-	PAIRED	WGS	RANDOM	8277676	1.24165	92.05	9.68
SAMN07758715	80060323	OP	health	Female	4.33333	Cesarean section	Milk feed	-	PAIRED	WGS	RANDOM	16497213	2.47458	91.85	5.53
SAMN07758716	80060326	OP	health	Male	3.66667	Vaginally born	Breast feed	-	PAIRED	WGS	RANDOM	4636574	0.695486	91.54	8.22
SAMN07758717	80060327	OP	health	Female	4.16667	Vaginally born	Breast feed	-	PAIRED	WGS	RANDOM	11389280	1.70839	88.9	5.38
SAMN07758718	80060328	OP	health	Female	6.16667	Cesarean section	Milk feed	-	PAIRED	WGS	RANDOM	18059210	2.70888	90.3	6.28
SAMN07758719	80060330	OP	health	Female	4.25	Cesarean section	Breast feed + Milk feed	-	PAIRED	WGS	RANDOM	8125898	1.21888	89.29	7.72
SAMN07758720	80060335	OP	health	Male	6.16667	Cesarean section	Breast feed	-	PAIRED	WGS	RANDOM	6506605	0.975991	89.86	7.5
SAMN07758721	T020-KY	OP	health	Female	8.9	Cesarean section	Breast feed	-	PAIRED	WGS	RANDOM	8653634	1.29805	92.14	7.32
SAMN07758722	T029-KY	OP	health	Male	1.6	Cesarean section	Breast feed	-	PAIRED	WGS	RANDOM	8046740	1.20701	86.33	5.41
SAMN07758723	T040-KY	OP	health	Female	1	Cesarean section	Breast feed	-	PAIRED	WGS	RANDOM	9923683	1.48855	91.9	5.56
SAMN07758724	W017-KY	OP	health	Female	4.4	Cesarean section	Breast feed + Milk feed	-	PAIRED	WGS	RANDOM	7146129	1.07192	88.58	10.38
SAMN07758725	W027-KY	OP	health	Male	5	Vaginally born	Breast feed	-	PAIRED	WGS	RANDOM	3845068	0.57676	93.62	6.4
SAMN07758726	W029-KY	OP	health	Male	7.3	Vaginally born	Breast feed + Milk feed	-	PAIRED	WGS	RANDOM	13743213	2.06148	95.69	5.45
SAMN07758727	W039-KY	OP	health	Female	8.8	Vaginally born	Breast feed + Milk feed	-	PAIRED	WGS	RANDOM	4446593	0.666989	91.94	6.6
SAMN07758728	W040-KY	OP	health	Female	8.8	Vaginally born	Breast feed + Milk feed	-	PAIRED	WGS	RANDOM	6154942	0.923241	92.23	6.96
SAMN07758729	W043-KY	OP	health	Male	1.2	Vaginally born	Breast feed + Milk feed	-	PAIRED	WGS	RANDOM	3501622	0.525243	89.88	6.44
SAMN07758730	W050-KY	OP	health	Male	0.1	Vaginally born	Breast feed + Milk feed	-	PAIRED	WGS	RANDOM	6909850	1.03648	92.56	6.07
SAMN07758731	W055-KY	OP	health	Female	0.3	Vaginally born	Breast feed + Milk feed	-	PAIRED	WGS	RANDOM	3808410	0.571261	87.83	4.72
SAMN07758732	W065-KY	OP	health	Female	2.6	Vaginally born	Breast feed + Milk feed	-	PAIRED	WGS	RANDOM	5588482	0.838272	91.68	5.3
SAMN07758872	P1	NP	MPP	Female	1.33333	Cesarean section	Breast feed	-	PAIRED	WGS	RANDOM	803962	0.120594	79.52	7.62
SAMN07758784	P1	OP	MPP	Female	1.33333	Cesarean section	Breast feed	-	PAIRED	WGS	RANDOM	18089412	2.71341	71.53	3.24
SAMN07758792	P10	OP	MPP	Male	1.83333	Cesarean section	Breast feed + Milk feed	-	PAIRED	WGS	RANDOM	15926727	2.38901	88.85	5.54
SAMN07758876	P10	NP	MPP	Male	1.83333	Cesarean section	Breast feed + Milk feed	-	PAIRED	WGS	RANDOM	22004	0.0033006	46.37	2.48
SAMN07758734	P11	OP	MPP	Male	6.75	Vaginally born	Breast feed	-	PAIRED	WGS	RANDOM	14856968	2.22855	88.31	6.88
SAMN07758768	P11	NP	MPP	Male	6.75	Vaginally born	Breast feed	-	PAIRED	WGS	RANDOM	6165	0.00092475	33.55	3.9
SAMN07758753	P11	BALF	MPP	Male	6.75	Vaginally born	Breast feed	Mycoplasma pneumoniae	PAIRED	WGS	RANDOM	105587	0.015838	90.85	0.63
SAMN07758852	P12	BALF	MPP	Female	4.33333	Cesarean section	Milk feed	Mycoplasma pneumoniae	PAIRED	WGS	RANDOM	268528	0.0402792	6.28	75.06
SAMN07758793	P12	OP	MPP	Female	4.33333	Cesarean section	Milk feed	-	PAIRED	WGS	RANDOM	16071409	2.41071	87.18	3.87
SAMN07758794	P13	OP	MPP	Female	8.66667	Cesarean section	Milk feed	-	PAIRED	WGS	RANDOM	15713964	2.35709	92.88	9.7
SAMN07758844	P13	BALF	MPP	Female	8.66667	Cesarean section	Milk feed	Mycoplasma pneumoniae	PAIRED	WGS	RANDOM	28753	0.00431295	57.03	3.68
SAMN07758853	P14	BALF	MPP	Male	0.333333	Vaginally born	Breast feed	Haemophilus influenzae	PAIRED	WGS	RANDOM	289539	0.0434309	85.63	6.12
SAMN07758795	P14	OP	MPP	Male	0.333333	Vaginally born	Breast feed	-	PAIRED	WGS	RANDOM	8243873	1.23658	63.74	3.63
SAMN07758735	P15	OP	MPP	Male	9.5	Vaginally born	Milk feed	-	PAIRED	WGS	RANDOM	15571788	2.33577	84.19	9.81
SAMN07758769	P15	NP	MPP	Male	9.5	Vaginally born	Milk feed	-	PAIRED	WGS	RANDOM	308190	0.0462285	84.07	7.51
SAMN07758751	P15	BALF	MPP	Male	9.5	Vaginally born	Milk feed	Mycoplasma pneumoniae	PAIRED	WGS	RANDOM	7418957	1.11284	86.65	7.45
SAMN07758877	P16	NP	MPP	Male	0.5	Vaginally born	Milk feed	-	PAIRED	WGS	RANDOM	28663	0.00429945	72.94	4.07
SAMN07758796	P16	OP	MPP	Male	0.5	Vaginally born	Milk feed	-	PAIRED	WGS	RANDOM	15480250	2.32204	60.45	2.74
SAMN07758797	P17	OP	MPP	Male	10.8333	Vaginally born	Milk feed	-	PAIRED	WGS	RANDOM	20677896	3.10168	93.83	4.4
SAMN07758845	P17	BALF	MPP	Male	10.8333	Vaginally born	Milk feed	Haemophilus influenzae	PAIRED	WGS	RANDOM	261026	0.0391539	45.15	2.96
SAMN07758798	P18	OP	MPP	Male	4.41667	Vaginally born	Breast feed	-	PAIRED	WGS	RANDOM	7215659	1.08235	82.99	5.29
SAMN07758846	P18	BALF	MPP	Male	4.41667	Vaginally born	Breast feed	Mycoplasma pneumoniae	PAIRED	WGS	RANDOM	54682	0.0082023	4.48	0.06
SAMN07758770	P19	NP	MPP	Female	1.25	Vaginally born	Breast feed	-	PAIRED	WGS	RANDOM	16236	0.0024354	83.85	6.19
SAMN07758736	P19	OP	MPP	Female	1.25	Vaginally born	Breast feed	-	PAIRED	WGS	RANDOM	17708183	2.65623	89.01	6.07
SAMN07758754	P19	BALF	MPP	Female	1.25	Vaginally born	Breast feed	Streptococcus pneumoniae	PAIRED	WGS	RANDOM	86549	0.0129824	48.83	2.97
SAMN07758785	P2	OP	MPP	Male	4.41667	Vaginally born	Breast feed	-	PAIRED	WGS	RANDOM	17865011	2.67975	86.94	4.93
SAMN07758873	P2	NP	MPP	Male	4.41667	Vaginally born	Breast feed	-	PAIRED	WGS	RANDOM	266442	0.0399663	8.77	0.43
SAMN07758799	P20	OP	MPP	Male	1.66667	Vaginally born	Milk feed	-	PAIRED	WGS	RANDOM	24622343	3.69335	72.12	2.84
SAMN07758878	P20	NP	MPP	Male	1.66667	Vaginally born	Milk feed	-	PAIRED	WGS	RANDOM	86672	0.0130008	45.72	0.56
SAMN07758737	P21	OP	MPP	Female	9.58333	Vaginally born	Breast feed	-	PAIRED	WGS	RANDOM	17474334	2.62115	84.6	3.15
SAMN07758771	P21	NP	MPP	Female	9.58333	Vaginally born	Breast feed	-	PAIRED	WGS	RANDOM	22935	0.00344025	54.67	1.14
SAMN07758755	P21	BALF	MPP	Female	9.58333	Vaginally born	Breast feed	Mycoplasma pneumoniae	PAIRED	WGS	RANDOM	79435	0.0119153	6.65	0.04
SAMN07758800	P22	OP	MPP	Male	0.416667	Vaginally born	Milk feed	-	PAIRED	WGS	RANDOM	15787744	2.36816	83.24	7.13
SAMN07758879	P22	NP	MPP	Male	0.416667	Vaginally born	Milk feed	-	PAIRED	WGS	RANDOM	107177	0.0160765	87.63	4.34
SAMN07758738	P23	OP	MPP	Female	4.33333	Vaginally born	Breast feed	-	PAIRED	WGS	RANDOM	18459170	2.76888	89.39	3.4
SAMN07758756	P23	BALF	MPP	Female	4.33333	Vaginally born	Breast feed	Mycoplasma pneumoniae	PAIRED	WGS	RANDOM	31590	0.0047385	67.43	2.14
SAMN07758772	P23	NP	MPP	Female	4.33333	Vaginally born	Breast feed	-	PAIRED	WGS	RANDOM	24333	0.00364995	80.45	2.1
SAMN07758854	P24	BALF	MPP	Male	0.75	Vaginally born	Breast feed	Mycoplasma pneumoniae	PAIRED	WGS	RANDOM	43673	0.00655095	47.07	2.98
SAMN07758801	P24	OP	MPP	Male	0.75	Vaginally born	Breast feed	-	PAIRED	WGS	RANDOM	6783868	1.01758	51.63	2.18
SAMN07758802	P25	OP	MPP	Female	2.25	Cesarean section	Milk feed	-	PAIRED	WGS	RANDOM	13524527	2.02868	84.29	3.66
SAMN07758880	P25	NP	MPP	Female	2.25	Cesarean section	Milk feed	-	PAIRED	WGS	RANDOM	96203	0.0144304	33.34	0.69
SAMN07758773	P26	NP	MPP	Female	4.41667	Cesarean section	Breast feed	-	PAIRED	WGS	RANDOM	5135	0.00077025	55.54	3.37
SAMN07758739	P26	OP	MPP	Female	4.41667	Cesarean section	Breast feed	-	PAIRED	WGS	RANDOM	11860918	1.77914	77.79	3.35
SAMN07758757	P26	BALF	MPP	Female	4.41667	Cesarean section	Breast feed	Mycoplasma pneumoniae	PAIRED	WGS	RANDOM	19730	0.0029595	21.23	0.04
SAMN07758855	P27	BALF	MPP	Male	0.333333	Vaginally born	Breast feed + Milk feed	Mycoplasma pneumoniae+Staphylococcus aureus	PAIRED	WGS	RANDOM	3036800	0.45552	89.99	7.28
SAMN07758803	P27	OP	MPP	Male	0.333333	Vaginally born	Breast feed + Milk feed	-	PAIRED	WGS	RANDOM	7599376	1.13991	17	1.75
SAMN07758740	P28	OP	MPP	Female	1.41667	Cesarean section	Breast feed	-	PAIRED	WGS	RANDOM	19188054	2.87821	92.91	3.3
SAMN07758758	P28	BALF	MPP	Female	1.41667	Cesarean section	Breast feed	Mycoplasma pneumoniae	PAIRED	WGS	RANDOM	33605	0.00504075	35.94	2.53
SAMN07758774	P28	NP	MPP	Female	1.41667	Cesarean section	Breast feed	-	PAIRED	WGS	RANDOM	23715	0.00355725	76.03	2.31
SAMN07758881	P29	NP	MPP	Female	4.16667	Vaginally born	Breast feed	-	PAIRED	WGS	RANDOM	45205	0.00678075	15.56	77.34
SAMN07758804	P29	OP	MPP	Female	4.16667	Vaginally born	Breast feed	-	PAIRED	WGS	RANDOM	16638243	2.49574	87.6	6.2
SAMN07758733	P3	OP	MPP	Male	0.183333	Vaginally born	Breast feed	-	PAIRED	WGS	RANDOM	13223433	1.98351	53.55	9.67
SAMN07758750	P3	BALF	MPP	Male	0.183333	Vaginally born	Breast feed	Respiratory syncytial virus	PAIRED	WGS	RANDOM	14731568	2.20974	88.09	6.92
SAMN07758767	P3	NP	MPP	Male	0.183333	Vaginally born	Breast feed	-	PAIRED	WGS	RANDOM	258411	0.0387617	77.12	6.73
SAMN07758805	P30	OP	MPP	Female	0.333333	Cesarean section	Milk feed	-	PAIRED	WGS	RANDOM	16411285	2.46169	66.59	1.6
SAMN07758856	P30	BALF	MPP	Female	0.333333	Cesarean section	Milk feed	Respiratory syncytial virus+Haemophilus influenzae	PAIRED	WGS	RANDOM	39036	0.0058554	29.73	1.01
SAMN07758806	P31	OP	MPP	Female	3.91667	Vaginally born	Breast feed	-	PAIRED	WGS	RANDOM	15458676	2.3188	68.27	2.05
SAMN07758882	P31	NP	MPP	Female	3.91667	Vaginally born	Breast feed	-	PAIRED	WGS	RANDOM	186469	0.0279704	88.96	0.98
SAMN07758883	P32	NP	MPP	Female	1.91667	Vaginally born	Breast feed	-	PAIRED	WGS	RANDOM	300398	0.0450597	76.33	17.29
SAMN07758807	P32	OP	MPP	Female	1.91667	Vaginally born	Breast feed	-	PAIRED	WGS	RANDOM	24664259	3.69964	64.39	5.36
SAMN07758808	P33	OP	MPP	Male	10.5	Vaginally born	Breast feed	-	PAIRED	WGS	RANDOM	12285543	1.84283	91.94	6.24
SAMN07758857	P33	BALF	MPP	Male	10.5	Vaginally born	Breast feed	Mycoplasma pneumoniae	PAIRED	WGS	RANDOM	51762	0.0077643	73.1	5.7
SAMN07758809	P34	OP	MPP	Male	7.66667	Cesarean section	Breast feed	-	PAIRED	WGS	RANDOM	20080671	3.0121	91.76	6.14
SAMN07758884	P34	NP	MPP	Male	7.66667	Cesarean section	Breast feed	-	PAIRED	WGS	RANDOM	58122	0.0087183	4.99	0.39
SAMN07758810	P35	OP	MPP	Male	6.58333	Vaginally born	Breast feed + Milk feed	-	PAIRED	WGS	RANDOM	17722024	2.6583	86.73	6.94
SAMN07758847	P35	BALF	MPP	Male	6.58333	Vaginally born	Breast feed + Milk feed	Mycoplasma pneumoniae	PAIRED	WGS	RANDOM	58380	0.008757	79.46	1.15
SAMN07758811	P36	OP	MPP	Male	3.41667	Cesarean section	Milk feed	-	PAIRED	WGS	RANDOM	1897324	0.284599	43.18	3.44
SAMN07758848	P36	BALF	MPP	Male	3.41667	Cesarean section	Milk feed	Mycoplasma pneumoniae	PAIRED	WGS	RANDOM	57542	0.0086313	75.25	0.03
SAMN07758812	P37	OP	MPP	Female	8.33333	Cesarean section	Breast feed	-	PAIRED	WGS	RANDOM	14683935	2.20259	90.35	5.57
SAMN07758858	P37	BALF	MPP	Female	8.33333	Cesarean section	Breast feed	Mycoplasma pneumoniae	PAIRED	WGS	RANDOM	60122	0.0090183	66.42	4.27
SAMN07758885	P38	NP	MPP	Male	1.75	Vaginally born	Breast feed	-	PAIRED	WGS	RANDOM	12241	0.00183615	78.1	6.02
SAMN07758813	P38	OP	MPP	Male	1.75	Vaginally born	Breast feed	-	PAIRED	WGS	RANDOM	17295898	2.59438	93.85	3.92
SAMN07758814	P39	OP	MPP	Male	1.33333	Vaginally born	Breast feed	-	PAIRED	WGS	RANDOM	607774	0.0911661	87.87	6.12
SAMN07758786	P4	OP	MPP	Male	6.5	Cesarean section	Breast feed	-	PAIRED	WGS	RANDOM	19740751	2.96111	93.85	4.64
SAMN07758842	P4	BALF	MPP	Male	6.5	Cesarean section	Breast feed	Mycoplasma pneumoniae	PAIRED	WGS	RANDOM	30322	0.0045483	47.99	3.56
SAMN07758815	P40	OP	MPP	Male	0.416667	Cesarean section	Breast feed + Milk feed	-	PAIRED	WGS	RANDOM	542415	0.0813622	80.78	10.81
SAMN07758859	P40	BALF	MPP	Male	0.416667	Cesarean section	Breast feed + Milk feed	Mycoplasma pneumoniae+Streptococcus pneumoniae	PAIRED	WGS	RANDOM	29523	0.00442845	57.27	4.82
SAMN07758741	P41	OP	MPP	Male	1.33333	Cesarean section	Breast feed	-	PAIRED	WGS	RANDOM	13826327	2.07395	92.8	4.94
SAMN07758759	P41	BALF	MPP	Male	1.33333	Cesarean section	Breast feed	Mycoplasma pneumoniae	PAIRED	WGS	RANDOM	32695	0.00490425	63.97	2.39
SAMN07758775	P41	NP	MPP	Male	1.33333	Cesarean section	Breast feed	-	PAIRED	WGS	RANDOM	6163	0.00092445	65.76	1.55
SAMN07758816	P42	OP	MPP	Male	0.666667	Cesarean section	Breast feed	-	PAIRED	WGS	RANDOM	615089	0.0922633	59.01	6.51
SAMN07758860	P42	BALF	MPP	Male	0.666667	Cesarean section	Breast feed	Mycoplasma pneumoniae+Streptococcus pneumoniae	PAIRED	WGS	RANDOM	23137	0.00347055	47.97	3.44
SAMN07758817	P43	OP	MPP	Male	2.66667	Vaginally born	Breast feed	-	PAIRED	WGS	RANDOM	16210212	2.43153	89.97	6.17
SAMN07758849	P43	BALF	MPP	Male	2.66667	Vaginally born	Breast feed	Mycoplasma pneumoniae	PAIRED	WGS	RANDOM	7596621	1.13949	69.36	2.21
SAMN07758818	P44	OP	MPP	Male	4.25	Vaginally born	Breast feed	-	PAIRED	WGS	RANDOM	16832365	2.52485	93.9	8.86
SAMN07758861	P45	BALF	MPP	Female	0.833333	Cesarean section	Milk feed	Unknown	PAIRED	WGS	RANDOM	25086	0.0037629	2.26	37.59
SAMN07758819	P45	OP	MPP	Female	0.833333	Cesarean section	Milk feed	-	PAIRED	WGS	RANDOM	1027009	0.154051	78	7.51
SAMN07758820	P46	OP	MPP	Male	4.33333	Cesarean section	Breast feed + Milk feed	-	PAIRED	WGS	RANDOM	17566404	2.63496	53.92	3.18
SAMN07758862	P46	BALF	MPP	Male	4.33333	Cesarean section	Breast feed + Milk feed	Mycoplasma pneumoniae	PAIRED	WGS	RANDOM	50667	0.00760005	40.34	2.07
SAMN07758821	P47	OP	MPP	Female	11.9167	Vaginally born	Breast feed + Milk feed	-	PAIRED	WGS	RANDOM	18926953	2.83904	25.33	10.41
SAMN07758850	P47	BALF	MPP	Female	11.9167	Vaginally born	Breast feed + Milk feed	Mycoplasma pneumoniae+Streptococcus pneumoniae	PAIRED	WGS	RANDOM	1199123	0.179868	28.24	0.72
SAMN07758742	P48	OP	MPP	Female	12.6667	Vaginally born	Breast feed	-	PAIRED	WGS	RANDOM	6142090	0.921314	89.68	8.86
SAMN07758760	P48	BALF	MPP	Female	12.6667	Vaginally born	Breast feed	Unknown	PAIRED	WGS	RANDOM	80363	0.0120544	48.21	2.37
SAMN07758776	P48	NP	MPP	Female	12.6667	Vaginally born	Breast feed	-	PAIRED	WGS	RANDOM	13175	0.00197625	72.77	1.95
SAMN07758746	P49	OP	MPP	Male	0.416667	Cesarean section	Breast feed	-	PAIRED	WGS	RANDOM	2982920	0.447438	60.7	5.82
SAMN07758777	P49	NP	MPP	Male	0.416667	Cesarean section	Breast feed	-	PAIRED	WGS	RANDOM	16211	0.00243165	76.32	3.86
SAMN07758761	P49	BALF	MPP	Male	0.416667	Cesarean section	Breast feed	Mycoplasma pneumoniae	PAIRED	WGS	RANDOM	20802	0.0031203	28.94	0.71
SAMN07758787	P5	OP	MPP	Female	0.833333	Vaginally born	Breast feed	-	PAIRED	WGS	RANDOM	14908608	2.23629	53.52	2.08
SAMN07758843	P5	BALF	MPP	Female	0.833333	Vaginally born	Breast feed	Haemophilus parainfluenzae	PAIRED	WGS	RANDOM	194238	0.0291357	15.83	0.9
SAMN07758822	P50	OP	MPP	Male	4.91667	Cesarean section	Breast feed	-	PAIRED	WGS	RANDOM	14539857	2.18098	90.45	5.06
SAMN07758886	P50	NP	MPP	Male	4.91667	Cesarean section	Breast feed	-	PAIRED	WGS	RANDOM	13685	0.00205275	26.36	1.44
SAMN07758823	P51	OP	MPP	Male	3.91667	Cesarean section	Breast feed	-	PAIRED	WGS	RANDOM	18054253	2.70814	93.58	5.99
SAMN07758863	P51	BALF	MPP	Male	3.91667	Cesarean section	Breast feed	Mycoplasma pneumoniae	PAIRED	WGS	RANDOM	234405	0.0351607	6.51	0.19
SAMN07758824	P52	OP	MPP	Male	7.58333	Cesarean section	Breast feed	-	PAIRED	WGS	RANDOM	16145784	2.42187	89.79	3.19
SAMN07758864	P52	BALF	MPP	Male	7.58333	Cesarean section	Breast feed	Mycoplasma pneumoniae	PAIRED	WGS	RANDOM	68099	0.0102148	38.1	0.03
SAMN07758825	P53	OP	MPP	Male	1.16667	Cesarean section	Breast feed	-	PAIRED	WGS	RANDOM	4291847	0.643777	83.33	8.89
SAMN07758865	P53	BALF	MPP	Male	1.16667	Cesarean section	Breast feed	Mycoplasma pneumoniae+Enterobacter cloacae	PAIRED	WGS	RANDOM	519631	0.0779447	19.44	0.76
SAMN07758826	P54	OP	MPP	Male	4.83333	Cesarean section	Breast feed	-	PAIRED	WGS	RANDOM	15807230	2.37108	92.78	6.64
SAMN07758887	P54	NP	MPP	Male	4.83333	Cesarean section	Breast feed	-	PAIRED	WGS	RANDOM	78988	0.0118482	89.98	1.47
SAMN07758827	P55	OP	MPP	Male	0.5	Cesarean section	Breast feed + Milk feed	-	PAIRED	WGS	RANDOM	18482547	2.77238	57.18	4.19
SAMN07758866	P55	BALF	MPP	Male	0.5	Cesarean section	Breast feed + Milk feed	Unknown	PAIRED	WGS	RANDOM	51463	0.00771945	30.3	1.64
SAMN07758828	P56	OP	MPP	Male	1.16667	Cesarean section	Breast feed	-	PAIRED	WGS	RANDOM	4800968	0.720145	19.83	78.95
SAMN07758867	P56	BALF	MPP	Male	1.16667	Cesarean section	Breast feed	Unknown	PAIRED	WGS	RANDOM	157911	0.0236867	71.8	2.68
SAMN07758829	P57	OP	MPP	Male	3.5	Vaginally born	Breast feed	-	PAIRED	WGS	RANDOM	9465441	1.41982	87.2	7.67
SAMN07758868	P57	BALF	MPP	Male	3.5	Vaginally born	Breast feed	Mycoplasma pneumoniae+Staphylococcus haemolyticus	PAIRED	WGS	RANDOM	19847	0.00297705	27.1	0.05
SAMN07758888	P58	NP	MPP	Male	2.91667	Cesarean section	Breast feed	-	PAIRED	WGS	RANDOM	36567	0.00548505	20.59	3.58
SAMN07758830	P58	OP	MPP	Male	2.91667	Cesarean section	Breast feed	-	PAIRED	WGS	RANDOM	16433827	2.46507	48.36	2.8
SAMN07758889	P59	NP	MPP	Male	2.83333	Vaginally born	Milk feed	-	PAIRED	WGS	RANDOM	9820	0.001473	13.41	63.86
SAMN07758831	P59	OP	MPP	Male	2.83333	Vaginally born	Milk feed	-	PAIRED	WGS	RANDOM	17040315	2.55605	91.28	8.25
SAMN07758788	P6	OP	MPP	Male	0.583333	Vaginally born	Breast feed	-	PAIRED	WGS	RANDOM	13624713	2.04371	72.17	3.56
SAMN07758871	P6	NP	MPP	Male	0.583333	Vaginally born	Breast feed	-	PAIRED	WGS	RANDOM	1224378	0.183657	78.04	1.37
SAMN07758832	P60	OP	MPP	Male	2.91667	Vaginally born	Breast feed	-	PAIRED	WGS	RANDOM	17742037	2.66131	91.82	3.55
SAMN07758869	P60	BALF	MPP	Male	2.91667	Vaginally born	Breast feed	Mycoplasma pneumoniae	PAIRED	WGS	RANDOM	78364	0.0117546	59.22	0.49
SAMN07758890	P61	NP	MPP	Male	0.916667	Vaginally born	Milk feed	-	PAIRED	WGS	RANDOM	7594	0.0011391	59.61	6.3
SAMN07758833	P61	OP	MPP	Male	0.916667	Vaginally born	Milk feed	-	PAIRED	WGS	RANDOM	17054080	2.55811	56.79	5
SAMN07758834	P62	OP	MPP	Male	10.1667	Vaginally born	Breast feed + Milk feed	-	PAIRED	WGS	RANDOM	13916142	2.08742	92.96	7.74
SAMN07758891	P62	NP	MPP	Male	10.1667	Vaginally born	Breast feed + Milk feed	-	PAIRED	WGS	RANDOM	48091	0.00721365	48.77	2.74
SAMN07758835	P63	OP	MPP	Male	1.83333	Vaginally born	Breast feed	-	PAIRED	WGS	RANDOM	15183548	2.27753	92.94	8.25
SAMN07758892	P64	NP	MPP	Female	5.16667	Vaginally born	Breast feed	-	PAIRED	WGS	RANDOM	51973	0.00779595	2.44	77.96
SAMN07758836	P65	OP	MPP	Female	10.5	Vaginally born	Milk feed	-	PAIRED	WGS	RANDOM	17392462	2.60887	94.17	2.63
SAMN07758870	P65	BALF	MPP	Female	10.5	Vaginally born	Milk feed	Mycoplasma pneumoniae	PAIRED	WGS	RANDOM	41482	0.0062223	16.52	0.02
SAMN07758893	P66	NP	MPP	Female	1.75	Cesarean section	Breast feed	-	PAIRED	WGS	RANDOM	17448	0.0026172	72.17	7.92
SAMN07758837	P66	OP	MPP	Female	1.75	Cesarean section	Breast feed	-	PAIRED	WGS	RANDOM	19218059	2.88271	89.01	4.96
SAMN07758743	P67	OP	MPP	Male	5.33333	Vaginally born	Breast feed	-	PAIRED	WGS	RANDOM	17161086	2.57416	91.57	6.07
SAMN07758778	P67	NP	MPP	Male	5.33333	Vaginally born	Breast feed	-	PAIRED	WGS	RANDOM	20564	0.0030846	74.43	5.91
SAMN07758762	P67	BALF	MPP	Male	5.33333	Vaginally born	Breast feed	Mycoplasma pneumoniae	PAIRED	WGS	RANDOM	33512	0.0050268	22.13	0.03
SAMN07758838	P68	OP	MPP	Male	2.58333	Vaginally born	Breast feed	-	PAIRED	WGS	RANDOM	14372327	2.15585	76.31	7.71
SAMN07758839	P69	OP	MPP	Male	10.5833	Vaginally born	Breast feed	-	PAIRED	WGS	RANDOM	21024246	3.15364	82.77	7.06
SAMN07758851	P69	BALF	MPP	Male	10.5833	Vaginally born	Breast feed	Unknown	PAIRED	WGS	RANDOM	12171	0.00182565	10.94	0.29
SAMN07758789	P7	OP	MPP	Male	0.5	Vaginally born	Milk feed	-	PAIRED	WGS	RANDOM	15948183	2.39223	82.1	4.94
SAMN07758840	P70	OP	MPP	Female	4	Vaginally born	Breast feed	-	PAIRED	WGS	RANDOM	18294225	2.74413	88.13	3.09
SAMN07758894	P70	NP	MPP	Female	4	Vaginally born	Breast feed	-	PAIRED	WGS	RANDOM	1562228	0.234334	29.86	0.88
SAMN07758744	P71	OP	MPP	Female	3.75	Cesarean section	Breast feed + Milk feed	-	PAIRED	WGS	RANDOM	18086505	2.71298	85.81	3.1
SAMN07758779	P71	NP	MPP	Female	3.75	Cesarean section	Breast feed + Milk feed	-	PAIRED	WGS	RANDOM	54700	0.008205	79.79	1.72
SAMN07758752	P71	BALF	MPP	Female	3.75	Cesarean section	Breast feed + Milk feed	Mycoplasma pneumoniae	PAIRED	WGS	RANDOM	10271758	1.54076	95.7	0.69
SAMN07758841	P72	OP	MPP	Male	7	Cesarean section	Breast feed	-	PAIRED	WGS	RANDOM	12405971	1.8609	88.9	5.93
SAMN07758895	P72	NP	MPP	Male	7	Cesarean section	Breast feed	-	PAIRED	WGS	RANDOM	78522	0.0117783	81.07	1.8
SAMN07758747	P73	OP	MPP	Male	0.666667	Vaginally born	Breast feed + Milk feed	-	PAIRED	WGS	RANDOM	2982237	0.447336	80.6	3.81
SAMN07758780	P73	NP	MPP	Male	0.666667	Vaginally born	Breast feed + Milk feed	-	PAIRED	WGS	RANDOM	27389	0.00410835	16.52	3.13
SAMN07758763	P73	BALF	MPP	Male	0.666667	Vaginally born	Breast feed + Milk feed	Mycoplasma pneumoniae	PAIRED	WGS	RANDOM	21271	0.00319065	5.66	0.06
SAMN07758781	P74	NP	MPP	Male	0.833333	Vaginally born	Breast feed	-	PAIRED	WGS	RANDOM	17452	0.0026178	79.45	6.47
SAMN07758748	P74	OP	MPP	Male	0.833333	Vaginally born	Breast feed	-	PAIRED	WGS	RANDOM	1957314	0.293597	73.99	5.15
SAMN07758764	P74	BALF	MPP	Male	0.833333	Vaginally born	Breast feed	Respiratory syncytial virus	PAIRED	WGS	RANDOM	52295	0.00784425	31.14	0.86
SAMN07758749	P75	OP	MPP	Female	2	Cesarean section	Breast feed + Milk feed	-	PAIRED	WGS	RANDOM	392971	0.0589457	90.58	7.43
SAMN07758765	P75	BALF	MPP	Female	2	Cesarean section	Breast feed + Milk feed	Mycoplasma pneumoniae+Streptococcus pneumoniae	PAIRED	WGS	RANDOM	28095	0.00421425	79.03	5.6
SAMN07758782	P75	NP	MPP	Female	2	Cesarean section	Breast feed + Milk feed	-	PAIRED	WGS	RANDOM	33110	0.0049665	84.05	3.1
SAMN07758783	P76	NP	MPP	Male	0.333333	Vaginally born	Breast feed + Milk feed	-	PAIRED	WGS	RANDOM	83783	0.0125675	77.95	5.36
SAMN07758745	P76	OP	MPP	Male	0.333333	Vaginally born	Breast feed + Milk feed	-	PAIRED	WGS	RANDOM	11331856	1.69978	40.58	2.53
SAMN07758766	P76	BALF	MPP	Male	0.333333	Vaginally born	Breast feed + Milk feed	Streptococcus pneumoniae	PAIRED	WGS	RANDOM	39846	0.0059769	36.44	0.64
SAMN07758790	P8	OP	MPP	Male	1.75	Vaginally born	Milk feed	-	PAIRED	WGS	RANDOM	12313788	1.84707	80.15	19.91
SAMN07758874	P8	NP	MPP	Male	1.75	Vaginally born	Milk feed	-	PAIRED	WGS	RANDOM	5608	0.0008412	49.05	3.9
SAMN07758791	P9	OP	MPP	Male	6.83333	Vaginally born	Breast feed	-	PAIRED	WGS	RANDOM	16685911	2.50289	51.89	5.52
SAMN07758875	P9	NP	MPP	Male	6.83333	Vaginally born	Breast feed	-	PAIRED	WGS	RANDOM	14483	0.00217245	53.49	2.96

## Sheet: ST2
Supplementary Table 2 | Genome quality assessment, taxonomy annotation, and host assignment of 2,402 vOTUs recovered from 334 respiratory tract metagenomes.
ID	Taxonomy	Host ID (oral SGBs *)	Host taxonomy	Length (bp)	Number of genes	CheckV
						No. viral genes	No. microbial genes	Quality	Completeness	Contamination
pneumonia|SAMN07758733_k81_21916	Polyomaviridae (WU Polyomavirus)	-	eukaryotes	5310	5	5	0	Complete	100	0
pneumonia|SAMN07758655_k81_110641	Metaviridae	-	eukaryotes	5515	2	1	0	Complete	100	0
pneumonia|SAMN07758747_k81_1838	Metaviridae	-	eukaryotes	5565	2	1	0	Medium-quality	86.07	0
pneumonia|SAMN07758796_k81_44580	Metaviridae	-	eukaryotes	6123	2	1	0	High-quality	93.04	0
pneumonia|SAMN07758796_k81_27819	Metaviridae	-	eukaryotes	6239	3	1	0	High-quality	95.34	0
pneumonia|SAMN07758801_k81_7147	Metaviridae	-	eukaryotes	5172	2	1	0	Medium-quality	86.63	0
pneumonia|SAMN07758802_k81_34415	Metaviridae	-	eukaryotes	7347	4	1	0	High-quality	100	0
pneumonia|SAMN07758802_k81_27911	Metaviridae	-	eukaryotes	5099	3	1	0	Medium-quality	77.89	0
pneumonia|SAMN07758802_k81_28302	Metaviridae	-	eukaryotes	6581	4	1	0	High-quality	100	0
pneumonia|SAMN07758802_k81_20905	Metaviridae	-	eukaryotes	5642	3	1	0	Medium-quality	87.79	0
pneumonia|SAMN07758798_k81_180839	Adenoviridae (Human adenovirus E4)	-	eukaryotes	35717	36	31	0	Complete	100	0
pneumonia|SAMN07758816_k81_12528	Adenoviridae (Human adenovirus C)	-	eukaryotes	35914	33	31	0	Complete	100	0
pneumonia|SAMN07758883_k81_269	Adenoviridae (Human adenovirus B3)	-	eukaryotes	35219	35	29	0	Complete	100	0
pneumonia|SAMN07758572_k81_55022	Unclassified	mgs_1838; mgs_3417; mgs_2874; mgs_3336; mgs_1723; mgs_3330; mgs_2057	Prevotella jejuni; Prevotella melaninogenica; Prevotella unclassified; Prevotella scopos; Gemella unclassified	34226	49	6	1	Medium-quality	76.13	0
pneumonia|SAMN07758614_k81_1051	Unclassified	mgs_2875; mgs_657; mgs_223	Streptococcus unclassified; Streptococcus mitis; Streptococcus sp001553685	8851	9	1	0	Medium-quality	89.46	0
pneumonia|SAMN07758621_k81_11427	Unclassified	mgs_2511; mgs_1838; mgs_1834; mgs_3336; mgs_3522; mgs_3330	Prevotella unclassified; Prevotella jejuni; Prevotella sp000467895; Prevotella scopos	26275	23	2	0	Medium-quality	56.88	0
pneumonia|SAMN07758659_k81_115297	Siphoviridae	mgs_2042; mgs_1475; mgs_1713; mgs_2800; mgs_924; mgs_3318; mgs_379; mgs_1034; mgs_1178; mgs_717; mgs_1197; mgs_657; mgs_566; mgs_1949; mgs_3014; mgs_2123; mgs_449; mgs_592; mgs_1398; mgs_3408; mgs_2158; mgs_1195; mgs_961; mgs_3462; mgs_500; mgs_2927; mgs_703; mgs_1866; mgs_1932; mgs_810; mgs_1889	Granulicatella unclassified; Streptococcus unclassified; Streptococcus mitis; Streptococcus pseudopneumoniae	10157	16	9	0	Medium-quality	73.49	0
pneumonia|SAMN07758668_k81_52789	Siphoviridae	mgs_665; mgs_3505; mgs_2106	UBA4285 unclassified; Streptococcus unclassified	25662	39	25	0	Medium-quality	65.45	0
pneumonia|SAMN07758720_k81_87237	Unclassified	mgs_2511; mgs_1838; mgs_1834; mgs_3336; mgs_3522; mgs_3330	Prevotella unclassified; Prevotella jejuni; Prevotella sp000467895; Prevotella scopos	24018	25	4	0	Medium-quality	58.82	0
pneumonia|SAMN07758722_k81_26224	Unclassified	mgs_3129; mgs_552; mgs_3447; mgs_2250	HOT-345 unclassified; Neisseria meningitidis; Neisseria unclassified; Haemophilus sp002998595	7888	11	2	1	High-quality	99.66	0
pneumonia|SAMN07758790_k81_75929	Siphoviridae	mgs_386; mgs_3001; mgs_1047; mgs_1320; mgs_1264; mgs_1468; mgs_2648	Saccharibacteria unclassified	32403	48	12	0	Complete	100	0
pneumonia|SAMN07758792_k81_126256	Unclassified	mgs_386; mgs_110; mgs_676; mgs_646; mgs_1060; mgs_1504; mgs_385; mgs_1192; mgs_2423	Saccharibacteria unclassified	31385	46	13	0	Complete	100	0
pneumonia|SAMN07758817_k81_60790	Myoviridae	mgs_3523; mgs_1931; mgs_3164; mgs_3160; mgs_986; mgs_559	Neisseria elongata; Neisseria unclassified; Neisseria mucosa; Neisseria sicca; Neisseria sp002237445	36182	57	29	1	High-quality	100	0
pneumonia|SAMN07758835_k81_128066	Unclassified	mgs_1838; mgs_3417; mgs_2874; mgs_3336; mgs_1723; mgs_3330; mgs_2057	Prevotella jejuni; Prevotella melaninogenica; Prevotella unclassified; Prevotella scopos; Gemella unclassified	37647	49	6	4	Medium-quality	83.72	0
pneumonia|SAMN07758630_k81_233092	Unclassified	mgs_2641; mgs_3186; mgs_2730; mgs_2373; mgs_3046; mgs_1107	Fusobacterium unclassified; Capnocytophaga unclassified; Streptococcus unclassified; Streptococcus oralis; Streptococcus parasanguinis	5144	8	0	0	Complete	100	0
pneumonia|SAMN07758674_k81_30501	Unclassified	-	-	168887	183	3	4	Medium-quality	79.29	0
pneumonia|SAMN07758733_k81_7387	Unclassified	-	-	165639	138	3	14	Medium-quality	66.86	0
pneumonia|SAMN07758610_k81_64647_1	Unclassified	mgs_2854; mgs_926; mgs_1527; mgs_3218; mgs_3202; mgs_2984	Prevotella aurantiaca; Prevotella jejuni; Alloprevotella unclassified; Prevotella intermedia	41778	47	6	3	High-quality	94.6	0
pneumonia|SAMN07758615_k81_71689_1	Myoviridae	mgs_3523; mgs_3447	Neisseria elongata; Neisseria unclassified	44687	61	28	1	High-quality	100	0
pneumonia|SAMN07758685_k81_30500_1	Unclassified	mgs_2017; mgs_376; mgs_1834	Prevotella unclassified; Prevotella maculosa; Prevotella sp000467895	27789	37	7	0	High-quality	100	0
pneumonia|SAMN07758808_k81_53070_1	Unclassified	mgs_1963	Streptococcus unclassified	6778	11	2	0	Medium-quality	71.35	0
pneumonia|SAMN07758821_k81_42615_1	Siphoviridae	mgs_3554; mgs_403; mgs_3173; mgs_2046; mgs_3046; mgs_350	Streptococcus unclassified; Streptococcus mitis; Streptococcus gordonii; Parvimonas unclassified; Streptococcus parasanguinis; Streptococcus infantis	33156	50	29	0	High-quality	99.54	0
pneumonia|SAMN07758837_k81_30451_1	Siphoviridae	mgs_912; mgs_3489; mgs_349	Gemella unclassified; Gemella morbillorum	28319	33	18	0	Medium-quality	61.47	0
pneumonia|SAMN07758562_k81_17759	Unclassified	mgs_3095; mgs_2208	Neisseria subflava; Neisseria unclassified	147972	177	26	2	High-quality	100	0
pneumonia|SAMN07758564_k81_23830	Unclassified	mgs_1319	Streptococcus mitis	5228	7	1	0	High-quality	100	0
pneumonia|SAMN07758566_k81_13203	Unclassified	mgs_2927; mgs_602	Streptococcus unclassified; Streptococcus infantis	5452	7	1	0	Medium-quality	55.2	0
pneumonia|SAMN07758568_k81_4931	Unclassified	-	-	14856	19	6	1	Medium-quality	68.71	0
pneumonia|SAMN07758568_k81_71585	Unclassified	mgs_2854; mgs_926; mgs_1527; mgs_3218; mgs_3202; mgs_2984	Prevotella aurantiaca; Prevotella jejuni; Alloprevotella unclassified; Prevotella intermedia	22561	29	3	2	Medium-quality	51.26	0
pneumonia|SAMN07758574_k81_11048	Unclassified	mgs_1957; mgs_1834; mgs_3372; mgs_2984; mgs_2802; mgs_3330	Prevotella unclassified; Prevotella sp000467895; Prevotella jejuni	53721	59	8	2	Medium-quality	89.09	0
pneumonia|SAMN07758575_k81_148405	Unclassified	-	-	8304	8	1	0	Complete	100	0
pneumonia|SAMN07758576_k81_92209	Unclassified	mgs_2858; mgs_3185; mgs_1364	Fusobacterium unclassified; Streptococcus unclassified	7597	16	5	0	Medium-quality	59.77	0
pneumonia|SAMN07758577_k81_57100	Unclassified	mgs_3211; mgs_1289; mgs_2508	F0040 unclassified	25720	21	8	0	Medium-quality	57.18	0
pneumonia|SAMN07758581_k81_5370	Unclassified	-	-	6945	7	1	0	Medium-quality	70.35	0
pneumonia|SAMN07758581_k81_86758	Unclassified	-	-	17162	21	5	1	Medium-quality	56.84	0
pneumonia|SAMN07758582_k81_62863	Unclassified	mgs_2312	Fusobacterium unclassified	7943	11	1	0	High-quality	100	0
pneumonia|SAMN07758583_k81_65896	Unclassified	mgs_2094	Oribacterium sinus	24110	30	20	1	Medium-quality	64.54	0
pneumonia|SAMN07758585_k81_55616	Unclassified	mgs_698	Streptococcus mitis	10172	10	1	0	High-quality	100	0
pneumonia|SAMN07758585_k81_61610	Unclassified	mgs_1264; mgs_125; mgs_1722; mgs_676; mgs_2648; mgs_447; mgs_488; mgs_2245; mgs_605; mgs_3015	Saccharibacteria unclassified; Saccharimonadaceae unclassified	35502	59	14	1	High-quality	97.32	0
pneumonia|SAMN07758590_k81_11834	Unclassified	mgs_31; mgs_3447; mgs_2861; mgs_3550	Neisseria unclassified; Haemophilus haemolyticus; Haemophilus unclassified	5918	9	1	0	Medium-quality	74.39	0
pneumonia|SAMN07758595_k81_54268	Unclassified	mgs_2511; mgs_1838; mgs_1834; mgs_3336; mgs_3522; mgs_3330	Prevotella unclassified; Prevotella jejuni; Prevotella sp000467895; Prevotella scopos	28297	34	6	0	Medium-quality	69.06	0
pneumonia|SAMN07758600_k81_5582	Unclassified	mgs_31; mgs_2657; mgs_1266; mgs_193; mgs_2988; mgs_2861; mgs_3550	Neisseria unclassified; Haemophilus unclassified; Neisseria weaveri; Haemophilus parainfluenzae; Haemophilus haemolyticus	7281	10	1	0	High-quality	91.78	0
pneumonia|SAMN07758601_k81_32349	Unclassified	-	-	7875	12	2	0	High-quality	94.5	0
pneumonia|SAMN07758601_k81_23320	Unclassified	-	-	37217	52	17	0	High-quality	98.25	0
pneumonia|SAMN07758603_k81_55897	Unclassified	mgs_3533; mgs_835; mgs_697; mgs_2987; mgs_3407	CAG-611 unclassified; Fusobacterium unclassified; Gemella unclassified; Parvimonas micra; RF39 unclassified	146507	140	13	2	Medium-quality	82.68	0
pneumonia|SAMN07758604_k81_84727	Unclassified	mgs_2422; mgs_660; mgs_646; mgs_2242; mgs_110; mgs_1253	Saccharibacteria unclassified	42215	66	15	0	Complete	100	0
pneumonia|SAMN07758607_k81_64872	Unclassified	mgs_1951; mgs_2245	Saccharibacteria unclassified	17463	33	9	0	Medium-quality	51.4	0
pneumonia|SAMN07758608_k81_23540	Unclassified	mgs_1237; mgs_1838; mgs_3425; mgs_1369; mgs_3336; mgs_3330	Prevotella unclassified; Prevotella jejuni; Prevotella salivae; Prevotella scopos	73997	84	8	0	Medium-quality	87.66	0
pneumonia|SAMN07758609_k81_3260	Unclassified	-	-	36344	38	7	0	Medium-quality	57.01	0
pneumonia|SAMN07758616_k81_70747	Unclassified	mgs_3476; mgs_1136; mgs_173; mgs_2311; mgs_2593; mgs_1784; mgs_640; mgs_230; mgs_303; mgs_2958; mgs_819	Prevotella unclassified; Prevotella conceptionensis	25873	34	6	0	Medium-quality	56.95	0
pneumonia|SAMN07758617_k81_9227	Unclassified	mgs_1937; mgs_3425	Fusobacterium unclassified; Prevotella salivae	7373	8	3	0	High-quality	100	0
pneumonia|SAMN07758623_k81_75248	Unclassified	mgs_1891	Bacteroidaceae unclassified	21261	22	3	0	Medium-quality	51.59	0
pneumonia|SAMN07758624_k81_95953	Unclassified	mgs_1274; mgs_624; mgs_1264; mgs_2245; mgs_2423	Saccharimonadaceae unclassified; Saccharibacteria unclassified	38473	58	8	0	Complete	100	0
pneumonia|SAMN07758630_k81_176431	Unclassified	mgs_2312	Fusobacterium unclassified	12885	14	1	0	High-quality	100	0
pneumonia|SAMN07758632_k81_83781	Unclassified	mgs_2927; mgs_2339	Streptococcus unclassified	9936	10	1	0	High-quality	100	0
pneumonia|SAMN07758633_k81_415238	Unclassified	mgs_31; mgs_3549; mgs_2657; mgs_2861	Neisseria unclassified; Haemophilus haemolyticus	5229	9	1	0	Medium-quality	65.78	0
pneumonia|SAMN07758633_k81_403005	Unclassified	-	-	6952	8	2	0	Medium-quality	70.25	0
pneumonia|SAMN07758633_k81_291304	Unclassified	mgs_3250; mgs_2911	Pauljensenia sp000308055; Pauljensenia unclassified	10995	13	6	0	Medium-quality	69.36	0
pneumonia|SAMN07758635_k81_66832	Unclassified	-	-	14385	23	10	0	Medium-quality	55.89	0
pneumonia|SAMN07758637_k81_25853	Unclassified	mgs_2927	Streptococcus unclassified	10136	10	2	0	High-quality	100	0
pneumonia|SAMN07758638_k81_59413	Unclassified	-	-	20709	31	10	0	Medium-quality	58.92	0
pneumonia|SAMN07758640_k81_99971	Unclassified	mgs_2688; mgs_1327; mgs_660; mgs_2242	Saccharibacteria unclassified	34785	45	9	1	High-quality	100	0
pneumonia|SAMN07758641_k81_27561	Unclassified	mgs_660; mgs_386; mgs_1048; mgs_2381; mgs_1199; mgs_604; mgs_1191	Saccharibacteria unclassified	18565	16	2	0	Medium-quality	57.68	0
pneumonia|SAMN07758643_k81_2831	Unclassified	mgs_73; mgs_926; mgs_3433; mgs_3336; mgs_3330	Alloprevotella unclassified; Prevotella jejuni; Prevotella oris; Prevotella scopos; Prevotella unclassified	27200	35	2	1	Medium-quality	61.8	0
pneumonia|SAMN07758643_k81_12673	Unclassified	-	-	20052	17	4	0	Medium-quality	52.2	0
pneumonia|SAMN07758645_k81_107878	Unclassified	mgs_3084	Veillonella unclassified	28499	27	11	0	Medium-quality	72.6	0
pneumonia|SAMN07758645_k81_105784	Unclassified	-	-	17746	27	10	0	Medium-quality	58.01	0
pneumonia|SAMN07758645_k81_9384	Unclassified	mgs_1237; mgs_1838; mgs_3330	Prevotella unclassified; Prevotella jejuni	81995	92	8	0	Complete	100	0
pneumonia|SAMN07758645_k81_81457	Unclassified	mgs_3415; mgs_3447; mgs_3160; mgs_3095; mgs_2208; mgs_3547; mgs_3020	Neisseria cinerea; Neisseria unclassified; Neisseria subflava; Neisseria sp000186165	26333	30	12	0	Medium-quality	66.7	0
pneumonia|SAMN07758648_k81_13640	Unclassified	mgs_2511; mgs_3372; mgs_3522; mgs_3330	Prevotella unclassified	50066	39	6	2	Medium-quality	79.24	0
pneumonia|SAMN07758651_k81_28291	Unclassified	mgs_2875; mgs_657; mgs_223	Streptococcus unclassified; Streptococcus mitis; Streptococcus sp001553685	9019	10	1	0	High-quality	91.15	0
pneumonia|SAMN07758653_k81_179227	Unclassified	mgs_3165; mgs_2177; mgs_2494; mgs_3457; mgs_476; mgs_350	Streptococcus oralis; Streptococcus unclassified; Streptococcus infantis	61546	60	6	2	Medium-quality	68.33	0
pneumonia|SAMN07758653_k81_179994	Unclassified	mgs_1188	Gemella unclassified	9094	10	1	0	High-quality	100	0
pneumonia|SAMN07758658_k81_18234	Unclassified	mgs_466; mgs_667; mgs_483; mgs_268	Leptotrichia sp002240055; Leptotrichia trevisanii; Leptotrichia wadei; Leptotrichia unclassified	23199	35	7	1	Medium-quality	59.57	0
pneumonia|SAMN07758659_k81_117751	Unclassified	mgs_200; mgs_3180	Veillonella dispar; Veillonella unclassified	66323	92	17	1	Complete	100	0
pneumonia|SAMN07758661_k81_178564	Unclassified	mgs_602	Streptococcus infantis	63159	83	10	1	Complete	100	0
pneumonia|SAMN07758666_k81_154369	Unclassified	mgs_749	Streptococcus unclassified	10299	20	6	0	Medium-quality	74.37	0
pneumonia|SAMN07758667_k81_49600	Unclassified	mgs_3042; mgs_2004	Prevotella histicola; Prevotella melaninogenica	25020	27	8	1	Medium-quality	75.69	0
pneumonia|SAMN07758668_k81_8803	Unclassified	mgs_3510; mgs_3213; mgs_1920; mgs_2431; mgs_2984	Prevotella unclassified; Prevotella veroralis; Prevotella jejuni	62768	51	5	2	High-quality	96.72	0
pneumonia|SAMN07758669_k81_30914	Unclassified	mgs_2582; mgs_2342; mgs_1694	Porphyromonas unclassified; Porphyromonas somerae	31977	44	8	0	Medium-quality	62.84	0
pneumonia|SAMN07758669_k81_182367	Unclassified	mgs_914	Fusobacterium unclassified	6264	10	1	0	Complete	100	0
pneumonia|SAMN07758670_k81_20089	Unclassified	mgs_2858; mgs_342; mgs_2456; mgs_120; mgs_1155; mgs_519; mgs_1535; mgs_662; mgs_988; mgs_829; mgs_1364; mgs_223; mgs_2888	Fusobacterium unclassified; Streptococcus oralis; Streptococcus unclassified; Streptococcus pseudopneumoniae; Streptococcus mitis; Streptococcus sp002355895; Streptococcus sp001553685	10932	21	5	1	Medium-quality	85.81	0
pneumonia|SAMN07758673_k81_97104	Unclassified	mgs_1237; mgs_3425; mgs_3336	Prevotella unclassified; Prevotella salivae; Prevotella scopos	24993	28	6	2	Medium-quality	54.83	0
pneumonia|SAMN07758681_k81_46745	Unclassified	mgs_3494; mgs_2635; mgs_3180	Veillonella rogosae; Veillonella unclassified	32961	39	15	0	Medium-quality	79.81	0
pneumonia|SAMN07758684_k81_79698	Unclassified	mgs_3042; mgs_3013; mgs_1957; mgs_926; mgs_3372; mgs_2984; mgs_3336	Prevotella histicola; Eubacterium sulci; Prevotella unclassified; Prevotella jejuni; Prevotella scopos	23702	26	3	2	Medium-quality	53.85	0
pneumonia|SAMN07758687_k81_61482	Unclassified	mgs_1838; mgs_2154; mgs_3336	Prevotella jejuni; Prevotella histicola; Prevotella scopos	40322	42	7	1	Medium-quality	52.48	0
pneumonia|SAMN07758692_k81_72901	Unclassified	mgs_3494; mgs_1417; mgs_3585; mgs_3271; mgs_3412	Veillonella rogosae; CAG-793 unclassified; Veillonella unclassified; Fusobacterium periodonticum; Saccharimonadaceae unclassified	41626	50	20	0	Complete	100	0
pneumonia|SAMN07758709_k81_32114	Unclassified	mgs_3189; mgs_3123	Rothia mucilaginosa	54501	71	21	0	High-quality	100	0
pneumonia|SAMN07758710_k81_77895	Unclassified	mgs_2142; mgs_2874; mgs_1834; mgs_1005; mgs_3336; mgs_3330; mgs_3213; mgs_1838; mgs_2576; mgs_2854; mgs_1723; mgs_2555	Prevotella unclassified; Prevotella sp000467895; Prevotella scopos; Prevotella jejuni; Prevotella melaninogenica; Prevotella aurantiaca	32733	45	6	1	Medium-quality	72.56	0
pneumonia|SAMN07758714_k81_20062	Unclassified	mgs_2373	Streptococcus oralis	10016	9	1	0	High-quality	100	0
pneumonia|SAMN07758718_k81_158244	Unclassified	mgs_749	Streptococcus unclassified	10342	20	3	1	Medium-quality	67.93	0
pneumonia|SAMN07758719_k81_49	Unclassified	mgs_376; mgs_1834; mgs_1005; mgs_3336; mgs_3330	Prevotella maculosa; Prevotella sp000467895; Prevotella unclassified; Prevotella scopos	38395	50	7	0	High-quality	93.47	0
pneumonia|SAMN07758720_k81_80678	Unclassified	mgs_1957; mgs_2984; mgs_1723; mgs_3522; mgs_3330	Prevotella unclassified; Prevotella jejuni	34848	16	3	2	Medium-quality	55.34	0
pneumonia|SAMN07758720_k81_92612	Unclassified	mgs_30	Weeksellaceae unclassified	29556	43	4	0	Medium-quality	67.44	0
pneumonia|SAMN07758727_k81_66690	Unclassified	mgs_2657; mgs_1339; mgs_3095; mgs_3480; mgs_31; mgs_1266; mgs_3384; mgs_193; mgs_2208; mgs_986; mgs_2988; mgs_3550; mgs_2138	Neisseria unclassified; Neisseria subflava; Haemophilus unclassified; Neisseria weaveri; Neisseria sicca; Haemophilus parainfluenzae; Haemophilus haemolyticus	7567	12	2	1	High-quality	90.64	0
pneumonia|SAMN07758732_k81_104893	Unclassified	mgs_698; mgs_3554; mgs_2875; mgs_2104; mgs_995; mgs_3501; mgs_233; mgs_3457; mgs_847	Streptococcus mitis; Streptococcus unclassified; Gemella unclassified	13294	15	1	0	High-quality	94.04	0
pneumonia|SAMN07758732_k81_16940	Unclassified	mgs_602	Streptococcus infantis	10560	11	1	0	High-quality	100	0
pneumonia|SAMN07758734_k81_29431	Unclassified	mgs_629	Fen-668 unclassified	17103	25	10	0	Medium-quality	65.93	0
pneumonia|SAMN07758735_k81_198275	Unclassified	mgs_3494; mgs_1903	Veillonella rogosae; Veillonella atypica	34882	51	16	0	Complete	100	0
pneumonia|SAMN07758735_k81_246685	Unclassified	mgs_646; mgs_386; mgs_2242; mgs_1320; mgs_1509; mgs_1993	Saccharibacteria unclassified	51650	89	13	1	Complete	100	0
pneumonia|SAMN07758737_k81_24073	Unclassified	mgs_977; mgs_2887; mgs_3425	Lancefieldella unclassified; Prevotella unclassified; Prevotella salivae	71135	96	4	2	Medium-quality	67.33	0
pneumonia|SAMN07758739_k81_55578	Unclassified	mgs_863; mgs_1102; mgs_1713; mgs_403; mgs_1319; mgs_717; mgs_1663; mgs_657; mgs_3014; mgs_4; mgs_3554; mgs_2158; mgs_2680; mgs_2033; mgs_500; mgs_2095; mgs_1213; mgs_169; mgs_3457; mgs_1964; mgs_698; mgs_2137; mgs_1083; mgs_1155; mgs_1034; mgs_354; mgs_566; mgs_233; mgs_592; mgs_3530; mgs_3344; mgs_1135; mgs_3462; mgs_2781; mgs_497; mgs_810; mgs_3150; mgs_3203; mgs_379; mgs_1178; mgs_345; mgs_334…	Streptococcus unclassified; Streptococcus mitis; Streptococcus pseudopneumoniae; Streptococcus pneumoniae; Streptococcus oralis; Streptococcus sp000187745	7339	12	5	0	Medium-quality	53.44	0
pneumonia|SAMN07758740_k81_68468	Unclassified	mgs_3203; mgs_2800; mgs_2046; mgs_2271; mgs_1318; mgs_1236; mgs_847; mgs_1364	Streptococcus mitis; Streptococcus unclassified; Parvimonas unclassified; Fusobacterium unclassified	5108	6	1	0	High-quality	100	0
pneumonia|SAMN07758740_k81_4216	Unclassified	mgs_3193	Streptococcus parasanguinis	9701	16	4	1	Medium-quality	77.24	0
pneumonia|SAMN07758790_k81_127884	Unclassified	mgs_1755; mgs_1200; mgs_3171; mgs_3252	Fusobacterium periodonticum; Granulicatella unclassified; Granulicatella maltaromaticum; Granulicatella adiacens	10369	17	2	0	Medium-quality	74.23	0
pneumonia|SAMN07758794_k81_28775	Unclassified	mgs_977; mgs_2887; mgs_3425	Lancefieldella unclassified; Prevotella unclassified; Prevotella salivae	74922	98	4	2	Medium-quality	68.91	0
pneumonia|SAMN07758794_k81_31372	Unclassified	mgs_2	Prevotella pallens	20756	22	4	1	Medium-quality	51.58	0
pneumonia|SAMN07758801_k81_17543	Unclassified	mgs_2875; mgs_3318; mgs_1602; mgs_2339	Streptococcus unclassified	8861	9	1	0	Medium-quality	89.56	0
pneumonia|SAMN07758808_k81_99751	Unclassified	mgs_1481; mgs_1248; mgs_110; mgs_1014; mgs_477; mgs_2357	Saccharimonadaceae unclassified; Saccharibacteria unclassified	19995	25	8	1	Medium-quality	54.29	0
pneumonia|SAMN07758822_k81_123313	Unclassified	mgs_386; mgs_110; mgs_904; mgs_364; mgs_660; mgs_1253; mgs_338; mgs_3359; mgs_783; mgs_1848; mgs_1234; mgs_689; mgs_2977; mgs_676; mgs_488; mgs_725	Saccharibacteria unclassified	35829	47	8	0	High-quality	100	0
pneumonia|SAMN07758822_k81_126363	Unclassified	mgs_2744; mgs_2448; mgs_350	Streptococcus unclassified; Streptococcus infantis	59610	78	9	2	Complete	100	0
pneumonia|SAMN07758824_k81_14004	Unclassified	mgs_476	Streptococcus oralis	63886	62	7	2	Medium-quality	70.72	0
pneumonia|SAMN07758824_k81_27484	Unclassified	-	-	6271	11	2	0	Medium-quality	50.37	0
pneumonia|SAMN07758826_k81_193262	Unclassified	mgs_686; mgs_2263	Pauljensenia pacaensis; Pauljensenia sp000758755	5094	8	1	0	Complete	100	0
pneumonia|SAMN07758837_k81_86018	Unclassified	-	-	15576	24	7	0	Complete	100	0
pneumonia|SAMN07758839_k81_77201	Unclassified	mgs_2858; mgs_342; mgs_2456; mgs_2295; mgs_1535; mgs_829; mgs_1364; mgs_223; mgs_2888	Fusobacterium unclassified; Streptococcus oralis; Streptococcus unclassified; Streptococcus sp001553685	10790	18	7	0	Medium-quality	84.8	0
pneumonia|SAMN07758840_k81_74001	Unclassified	mgs_386; mgs_110; mgs_676; mgs_646; mgs_1060; mgs_1504; mgs_385; mgs_1192; mgs_2423	Saccharibacteria unclassified	25292	33	9	0	Medium-quality	73.26	0
pneumonia|SAMN07758576_k81_36858	Unclassified	mgs_2460; mgs_961; mgs_476; mgs_1814; mgs_2448	Streptococcus unclassified; Streptococcus mitis; Streptococcus oralis; Fusobacterium unclassified	29585	36	2	8	Medium-quality	58.06	0
pneumonia|SAMN07758579_k81_110959	Unclassified	mgs_2641; mgs_3186; mgs_3340; mgs_2730; mgs_3046; mgs_174	Fusobacterium unclassified; Capnocytophaga unclassified; Streptococcus unclassified; Streptococcus parasanguinis; Streptococcus oralis	5144	8	0	0	Complete	100	0
pneumonia|SAMN07758584_k81_35024	Unclassified	mgs_3125	Streptococcus salivarius	54687	62	2	4	Complete	100	0
pneumonia|SAMN07758609_k81_109089	Unclassified	mgs_2673	Rothia unclassified	179578	165	5	10	Medium-quality	79.43	0
pneumonia|SAMN07758610_k81_92243	Unclassified	mgs_2763	Prevotella melaninogenica	5190	5	0	0	Complete	100	0
pneumonia|SAMN07758616_k81_168917	Unclassified	mgs_2763; mgs_1150; mgs_3457	Prevotella melaninogenica; Streptococcus unclassified	5059	7	0	0	Complete	100	0
pneumonia|SAMN07758617_k81_123407	Unclassified	-	-	5348	7	0	0	Complete	100	0
pneumonia|SAMN07758627_k81_75266	Unclassified	mgs_4; mgs_3014; mgs_847	Streptococcus pneumoniae; Streptococcus pseudopneumoniae; Streptococcus mitis	11724	15	1	1	Medium-quality	80.69	0
pneumonia|SAMN07758627_k81_70367	Unclassified	mgs_2641; mgs_1513; mgs_3186; mgs_2730; mgs_2373; mgs_3046	Fusobacterium unclassified; RUG343 unclassified; Capnocytophaga unclassified; Streptococcus unclassified; Streptococcus oralis; Streptococcus parasanguinis	5567	8	0	0	High-quality	100	0
pneumonia|SAMN07758634_k81_28182	Unclassified	mgs_2744; mgs_2460; mgs_961; mgs_2373; mgs_1814; mgs_350	Streptococcus unclassified; Streptococcus mitis; Streptococcus oralis; Fusobacterium unclassified; Streptococcus infantis	27564	30	2	2	Medium-quality	54.09	0
pneumonia|SAMN07758663_k81_104512	Unclassified	mgs_3046; mgs_1107	Streptococcus parasanguinis; Fusobacterium unclassified	5029	9	0	0	Complete	100	0
pneumonia|SAMN07758674_k81_53401	Unclassified	-	-	7169	7	0	0	Complete	100	0
pneumonia|SAMN07758677_k81_86198	Unclassified	mgs_2641; mgs_3186; mgs_3340; mgs_2730; mgs_3046; mgs_174	Fusobacterium unclassified; Capnocytophaga unclassified; Streptococcus unclassified; Streptococcus parasanguinis; Streptococcus oralis	5742	8	0	0	Complete	100	0
pneumonia|SAMN07758696_k81_65503	Unclassified	mgs_697; mgs_1413	Gemella unclassified	9587	12	1	2	Medium-quality	50.69	0
pneumonia|SAMN07758710_k81_83031	Unclassified	mgs_2641; mgs_2334; mgs_3046; mgs_174	Fusobacterium unclassified; CAG-793 unclassified; Streptococcus parasanguinis; Streptococcus oralis	5170	8	0	0	Complete	100	0
pneumonia|SAMN07758718_k81_72959	Unclassified	mgs_886	Streptococcus unclassified	45886	44	1	1	Medium-quality	63.14	0
pneumonia|SAMN07758718_k81_247236	Unclassified	mgs_1816; mgs_1766	Parvimonas unclassified; RF39 unclassified	32632	39	2	5	Medium-quality	60.22	0
pneumonia|SAMN07758718_k81_14129	Unclassified	mgs_926; mgs_3425; mgs_3433	Prevotella jejuni; Prevotella salivae; Prevotella oris	31694	38	1	8	Medium-quality	72	0
pneumonia|SAMN07758735_k81_246692	Unclassified	mgs_2641; mgs_3186; mgs_2730; mgs_2373; mgs_3046; mgs_1107	Fusobacterium unclassified; Capnocytophaga unclassified; Streptococcus unclassified; Streptococcus oralis; Streptococcus parasanguinis	5151	8	0	0	Complete	100	0
pneumonia|SAMN07758736_k81_94213	Unclassified	mgs_568; mgs_93; mgs_136	Actinomyces oris; Actinomyces unclassified; Actinomyces johnsonii	29313	34	2	5	Medium-quality	72.73	0
pneumonia|SAMN07758791_k81_80347	Unclassified	mgs_3186; mgs_2730; mgs_3462; mgs_3046	Capnocytophaga unclassified; Streptococcus unclassified; Streptococcus mitis; Streptococcus parasanguinis	5530	7	0	0	Complete	100	0
pneumonia|SAMN07758809_k81_98529	Unclassified	mgs_3125; mgs_2590; mgs_3540	Streptococcus salivarius; Streptococcus unclassified; Streptococcus sp001556435	24593	25	1	7	Medium-quality	54.47	0
pneumonia|SAMN07758817_k81_157702	Unclassified	mgs_386; mgs_904; mgs_1884; mgs_364; mgs_338; mgs_1253; mgs_3359; mgs_783; mgs_1848; mgs_3081; mgs_1234; mgs_689; mgs_2977; mgs_676; mgs_488; mgs_2423	Saccharibacteria unclassified	18533	14	1	1	Medium-quality	54.12	0
pneumonia|SAMN07758821_k81_77656	Unclassified	mgs_25; mgs_3270	Rothia sp001808955; Rothia mucilaginosa	153523	126	2	11	Medium-quality	85.09	0
pneumonia|SAMN07758569_k81_174103_1	Unclassified	mgs_3155	Pauljensenia unclassified	6650	7	1	0	High-quality	100	0
pneumonia|SAMN07758582_k81_29528_1	Unclassified	-	-	26826	39	7	0	Medium-quality	50.19	0
pneumonia|SAMN07758609_k81_108027_1	Unclassified	-	-	76420	54	7	2	Medium-quality	53.63	0
pneumonia|SAMN07758614_k81_22050_1	Unclassified	-	-	8032	10	2	1	Medium-quality	75.83	25.22
pneumonia|SAMN07758625_k81_47103_1	Unclassified	-	-	23650	35	9	0	Medium-quality	53.18	0
pneumonia|SAMN07758627_k81_43529_1	Unclassified	mgs_2602; mgs_3425	Prevotella unclassified; Prevotella salivae	79950	105	12	5	High-quality	100	0
pneumonia|SAMN07758630_k81_149830_1	Unclassified	-	-	6516	7	1	0	High-quality	100	0
pneumonia|SAMN07758640_k81_92031_1	Unclassified	mgs_3089; mgs_673	Streptococcus sp000448565; Streptococcus sp000314795	11985	16	8	0	Medium-quality	86.56	0
pneumonia|SAMN07758643_k81_38609_1	Unclassified	mgs_3329; mgs_3512	Leptotrichiaceae unclassified; Gemella unclassified	31981	45	18	0	Medium-quality	87.34	0
pneumonia|SAMN07758647_k81_41091_1	Unclassified	mgs_3195; mgs_3125; mgs_318	Streptococcus sp001556435; Streptococcus salivarius; Streptococcus sp000187445	52411	53	5	3	Medium-quality	57.5	0
pneumonia|SAMN07758656_k81_95290_1	Unclassified	mgs_1471; mgs_2276	Prevotella aurantiaca; Prevotella unclassified	32305	20	3	1	Medium-quality	51.05	0
pneumonia|SAMN07758671_k81_40614_1	Unclassified	-	-	38793	20	3	2	Medium-quality	59.1	0
pneumonia|SAMN07758673_k81_120018_1	Unclassified	mgs_3248; mgs_1993; mgs_1864; mgs_1074; mgs_447; mgs_2841; mgs_1253; mgs_1048; mgs_3081; mgs_1282; mgs_503; mgs_646; mgs_725; mgs_2109; mgs_2282; mgs_109; mgs_2423	Saccharibacteria unclassified; Saccharimonadaceae unclassified	26008	46	9	0	Medium-quality	89.8	0
pneumonia|SAMN07758674_k81_59191_1	Unclassified	mgs_2854	Prevotella aurantiaca	27075	29	7	2	Medium-quality	55.94	0
pneumonia|SAMN07758675_k81_69956_1	Unclassified	mgs_2017; mgs_376; mgs_1834	Prevotella unclassified; Prevotella maculosa; Prevotella sp000467895	27516	44	6	0	High-quality	99.09	0
pneumonia|SAMN07758684_k81_80653_1	Unclassified	mgs_193; mgs_986	Neisseria weaveri; Neisseria sicca	10616	13	2	1	High-quality	100	0
pneumonia|SAMN07758689_k81_74487_1	Unclassified	mgs_3129; mgs_552; mgs_3447; mgs_2250	HOT-345 unclassified; Neisseria meningitidis; Neisseria unclassified; Haemophilus sp002998595	8479	11	2	1	High-quality	100	0
pneumonia|SAMN07758696_k81_26045_1	Unclassified	mgs_3042; mgs_3253; mgs_1814	Prevotella histicola; Solobacterium unclassified; Fusobacterium unclassified	8075	7	3	1	Medium-quality	74.77	26.51
pneumonia|SAMN07758705_k81_86214_1	Unclassified	mgs_3347	F0040 sp000318095	43816	52	11	1	Medium-quality	86.07	0
pneumonia|SAMN07758706_k81_95067_1	Unclassified	mgs_3094	F0040 unclassified	40089	43	15	0	Medium-quality	79.9	0
pneumonia|SAMN07758710_k81_70783_1	Unclassified	mgs_3042; mgs_3330	Prevotella histicola; Prevotella unclassified	44179	35	5	2	Medium-quality	69.86	0
pneumonia|SAMN07758720_k81_54259_1	Unclassified	mgs_1937; mgs_73; mgs_376; mgs_3569; mgs_3425	Fusobacterium unclassified; Alloprevotella unclassified; Prevotella maculosa; Prevotella unclassified; Prevotella salivae	5903	4	3	0	Medium-quality	86.15	0
pneumonia|SAMN07758722_k81_85086_1	Unclassified	mgs_680; mgs_1951; mgs_2245; mgs_605; mgs_1668	Saccharimonadaceae unclassified; Saccharibacteria unclassified	32372	45	11	0	High-quality	95.28	0
pneumonia|SAMN07758742_k81_70424_1	Unclassified	-	-	65238	58	4	3	Medium-quality	74.07	0
pneumonia|SAMN07758798_k81_172700_1	Unclassified	mgs_414	Porphyromonas unclassified	54545	54	7	2	High-quality	98.15	0
pneumonia|SAMN07758806_k81_564_1	Unclassified	mgs_3264; mgs_3566; mgs_3118; mgs_2486	Alloprevotella unclassified; Prevotella nigrescens; Prevotella nanceiensis; Prevotella melaninogenica	25733	28	8	2	Medium-quality	53.16	0
pneumonia|SAMN07758818_k81_106436_1	Unclassified	mgs_273; mgs_120; mgs_1764; mgs_3429	Streptococcus oralis; Streptococcus pseudopneumoniae; Streptococcus unclassified; Granulicatella unclassified	6040	7	1	0	High-quality	100	0
pneumonia|SAMN07758823_k81_61780_1	Unclassified	mgs_1963	Streptococcus unclassified	11164	16	2	1	High-quality	100	0
pneumonia|SAMN07758835_k81_125079_1	Unclassified	mgs_331	Lachnoanaerobaculum unclassified	29103	41	20	0	Medium-quality	54.33	0
pneumonia|SAMN07758562_k81_53152	Unclassified	-	-	20949	19	7	1	Medium-quality	63.77	0
pneumonia|SAMN07758563_k81_13438	Unclassified	mgs_3125; mgs_665; mgs_480	Streptococcus salivarius; UBA4285 unclassified; Streptococcus unclassified	54970	67	7	0	Medium-quality	68.69	0
pneumonia|SAMN07758563_k81_67109	Unclassified	mgs_1513	RUG343 unclassified	13248	19	7	1	High-quality	95.38	0
pneumonia|SAMN07758563_k81_69092	Unclassified	mgs_31; mgs_986	Neisseria unclassified; Neisseria sicca	6821	9	1	0	Medium-quality	86.13	0
pneumonia|SAMN07758564_k81_136816	Unclassified	mgs_698; mgs_1475; mgs_379; mgs_1034; mgs_345; mgs_592; mgs_1512; mgs_2764; mgs_2858; mgs_1836; mgs_1195; mgs_3462; mgs_961; mgs_497; mgs_3150; mgs_810	Streptococcus mitis; Streptococcus unclassified; Fusobacterium unclassified	7264	16	3	0	Medium-quality	52.64	0
pneumonia|SAMN07758564_k81_158034	Unclassified	mgs_3494; mgs_3180; mgs_2014; mgs_2246	Veillonella rogosae; Veillonella unclassified; Fusobacterium unclassified	41486	57	19	0	Complete	100	0
pneumonia|SAMN07758565_k81_30117	Unclassified	mgs_3533; mgs_3212; mgs_3407	CAG-611 unclassified; RUG343 unclassified; RF39 unclassified	196643	189	15	5	Medium-quality	68.91	0
pneumonia|SAMN07758569_k81_102917	Unclassified	mgs_2858; mgs_342; mgs_3185	Fusobacterium unclassified; Streptococcus oralis	12802	21	4	0	High-quality	100	0
pneumonia|SAMN07758569_k81_79398	Unclassified	mgs_977; mgs_1051; mgs_2792; mgs_1888; mgs_3220; mgs_3422	Lancefieldella unclassified; Lancefieldella sp000564995	32697	48	11	1	High-quality	100	0
pneumonia|SAMN07758569_k81_143261	Unclassified	mgs_1094; mgs_3546	Pauljensenia unclassified	17177	26	7	0	Complete	100	0
pneumonia|SAMN07758569_k81_49292	Unclassified	-	-	6878	6	1	0	High-quality	100	0
pneumonia|SAMN07758569_k81_160485	Unclassified	-	-	76553	75	21	0	Medium-quality	78.36	0
pneumonia|SAMN07758569_k81_139963	Unclassified	-	-	39131	56	9	0	Complete	100	0
pneumonia|SAMN07758569_k81_147598	Unclassified	mgs_3022	Fusobacterium periodonticum	6355	9	2	0	Medium-quality	51.57	0
pneumonia|SAMN07758572_k81_128152	Unclassified	-	-	6810	9	3	0	Medium-quality	87.09	0
pneumonia|SAMN07758574_k81_76661	Unclassified	-	-	40626	49	11	1	Complete	100	0
pneumonia|SAMN07758575_k81_41983	Unclassified	mgs_3533; mgs_3334; mgs_3079; mgs_914; mgs_312; mgs_2256	CAG-611 unclassified; Fusobacterium nucleatum; Fusobacterium periodonticum; Fusobacterium unclassified; Fusobacterium animalis	27768	52	16	1	Medium-quality	79.15	0
pneumonia|SAMN07758576_k81_93980	Unclassified	mgs_3117; mgs_2870; mgs_90	Solobacterium unclassified; Solobacterium moorei	17764	24	3	1	Medium-quality	54.84	0
pneumonia|SAMN07758576_k81_99037	Unclassified	mgs_1513	RUG343 unclassified	13237	18	7	1	High-quality	95.31	0
pneumonia|SAMN07758576_k81_52256	Unclassified	-	-	37802	36	15	1	Medium-quality	58.84	0
pneumonia|SAMN07758577_k81_70856	Unclassified	mgs_1305	F0040 unclassified	20955	24	9	0	Medium-quality	59.62	0
pneumonia|SAMN07758578_k81_47991	Unclassified	mgs_108; mgs_2965; mgs_3131	Aggregatibacter unclassified; Haemophilus sp002998595; Aggregatibacter sp000466335	26861	22	9	0	Medium-quality	55.67	0
pneumonia|SAMN07758578_k81_68220	Unclassified	mgs_1155; mgs_1034	Streptococcus unclassified	11874	20	3	0	Medium-quality	84.68	0
pneumonia|SAMN07758579_k81_210710	Unclassified	mgs_1237; mgs_1838; mgs_1834; mgs_1005; mgs_3330	Prevotella unclassified; Prevotella jejuni; Prevotella sp000467895	78929	91	10	0	High-quality	93.5	0
pneumonia|SAMN07758579_k81_136395	Unclassified	mgs_977; mgs_2887; mgs_3425	Lancefieldella unclassified; Prevotella unclassified; Prevotella salivae	73478	95	4	2	Medium-quality	68.31	0
pneumonia|SAMN07758579_k81_152904	Unclassified	mgs_1115; mgs_70; mgs_2441; mgs_3088; mgs_3249; mgs_1189; mgs_3571; mgs_3257; mgs_3495	Pauljensenia sp000466265; Pauljensenia odontolyticus; Pauljensenia unclassified; Pauljensenia cellulosilytica	33007	47	13	0	Medium-quality	85.88	0
pneumonia|SAMN07758579_k81_37012	Unclassified	mgs_3042; mgs_3253	Prevotella histicola; Solobacterium unclassified	7658	7	3	0	High-quality	96.62	0
pneumonia|SAMN07758580_k81_25895	Unclassified	mgs_636	Streptococcus mitis	11092	21	2	1	Medium-quality	86.67	0
pneumonia|SAMN07758580_k81_33231	Unclassified	mgs_2655; mgs_2582; mgs_2342; mgs_1948	Porphyromonas somerae; Porphyromonas unclassified	34874	41	8	2	Medium-quality	68.54	0
pneumonia|SAMN07758580_k81_88862	Unclassified	mgs_414	Porphyromonas unclassified	55938	58	8	2	High-quality	100	0
pneumonia|SAMN07758581_k81_38325	Unclassified	mgs_3494; mgs_200	Veillonella rogosae; Veillonella dispar	40119	51	18	0	High-quality	97.17	0
pneumonia|SAMN07758582_k81_140300	Unclassified	mgs_1481; mgs_470; mgs_1007; mgs_1781	Saccharimonadaceae unclassified; Saccharibacteria unclassified	20310	29	7	0	Medium-quality	66.28	0
pneumonia|SAMN07758582_k81_44869	Unclassified	mgs_1937; mgs_73; mgs_3569; mgs_3425	Fusobacterium unclassified; Alloprevotella unclassified; Prevotella unclassified; Prevotella salivae	8064	9	3	0	High-quality	100	0
pneumonia|SAMN07758582_k81_238699	Unclassified	mgs_2582	Porphyromonas unclassified	6074	6	5	0	Complete	100	0
pneumonia|SAMN07758582_k81_238718	Unclassified	-	-	5081	8	1	0	Complete	100	0
pneumonia|SAMN07758583_k81_166201	Unclassified	mgs_2300; mgs_1189; mgs_1115; mgs_1094; mgs_2414; mgs_70; mgs_3546	Pauljensenia unclassified; Pauljensenia sp000466265; Pauljensenia odontolyticus	16184	23	6	0	Complete	100	0
pneumonia|SAMN07758583_k81_95731	Unclassified	mgs_1047; mgs_1468; mgs_2648; mgs_2422; mgs_646; mgs_1253; mgs_1320; mgs_2423	Saccharibacteria unclassified	22676	34	7	0	Medium-quality	70.2	0
pneumonia|SAMN07758583_k81_201329	Unclassified	mgs_3249; mgs_1094; mgs_3584; mgs_2989	Pauljensenia cellulosilytica; Pauljensenia unclassified	50907	83	18	0	Complete	100	0
pneumonia|SAMN07758584_k81_48931	Unclassified	mgs_340	Actinomyces gerencseriae	28417	32	9	0	Medium-quality	81.37	0
pneumonia|SAMN07758584_k81_158067	Unclassified	mgs_1185; mgs_341	Saccharimonadaceae unclassified	37081	58	15	1	Complete	100	0
pneumonia|SAMN07758586_k81_21678	Unclassified	mgs_1834; mgs_1695; mgs_1005; mgs_3330	Prevotella sp000467895; CAG-917 unclassified; Prevotella unclassified	44056	55	7	3	High-quality	100	0
pneumonia|SAMN07758586_k81_37825	Unclassified	mgs_51; mgs_2017; mgs_3425; mgs_2984	Prevotella sp000467895; Prevotella unclassified; Prevotella salivae; Prevotella jejuni	40198	49	17	1	High-quality	99.3	0
pneumonia|SAMN07758586_k81_62678	Unclassified	mgs_2927; mgs_3501; mgs_3457; mgs_3504; mgs_223	Streptococcus unclassified; Streptococcus sp000187745; Streptococcus sp001553685	7231	9	2	0	Medium-quality	73.12	0
pneumonia|SAMN07758586_k81_41936	Unclassified	mgs_967; mgs_1723; mgs_3190	Prevotella pallens; Prevotella unclassified; Gemella haemolysans	33118	48	8	1	Medium-quality	59.33	0
pneumonia|SAMN07758586_k81_107316	Unclassified	-	-	5124	7	1	0	Complete	100	0
pneumonia|SAMN07758587_k81_66304	Unclassified	mgs_447; mgs_1481; mgs_1327; mgs_646; mgs_3048; mgs_110; mgs_1047	Saccharibacteria unclassified; Saccharimonadaceae unclassified	27774	50	15	0	High-quality	100	0
pneumonia|SAMN07758588_k81_3268	Unclassified	mgs_2655; mgs_2582; mgs_2342; mgs_1694	Porphyromonas somerae; Porphyromonas unclassified	26939	37	8	0	Medium-quality	54.73	0
pneumonia|SAMN07758588_k81_67320	Unclassified	mgs_2556; mgs_3095; mgs_2719; mgs_1931; mgs_193; mgs_3447; mgs_986; mgs_115	Neisseria flavescens; Neisseria subflava; Haemophilus haemolyticus; Neisseria unclassified; Neisseria weaveri; Neisseria sicca; Eubacterium brachy	13144	16	2	0	High-quality	100	0
pneumonia|SAMN07758588_k81_49332	Unclassified	mgs_2536; mgs_2657; mgs_1339; mgs_3095; mgs_2861; mgs_3480; mgs_31; mgs_1266; mgs_3384; mgs_193; mgs_2208; mgs_986; mgs_3550; mgs_2138	Aggregatibacter unclassified; Neisseria unclassified; Neisseria subflava; Haemophilus haemolyticus; Haemophilus unclassified; Neisseria weaveri; Neisseria sicca	6785	10	1	0	Medium-quality	81.43	0
pneumonia|SAMN07758588_k81_59790	Unclassified	mgs_1549; mgs_305	Streptococcus unclassified; Streptococcus pseudopneumoniae	21376	25	1	0	High-quality	100	0
pneumonia|SAMN07758589_k81_18509	Unclassified	mgs_1136; mgs_1143; mgs_640	Prevotella conceptionensis; Prevotella unclassified	41836	49	6	0	High-quality	100	0
pneumonia|SAMN07758589_k81_12801	Unclassified	mgs_2556; mgs_552	Neisseria flavescens; Neisseria meningitidis	7609	12	1	0	Complete	100	0
pneumonia|SAMN07758591_k81_56038	Unclassified	mgs_2657; mgs_1339; mgs_3095; mgs_3480; mgs_1266; mgs_3384; mgs_193; mgs_2208; mgs_2988; mgs_3550; mgs_2138	Neisseria unclassified; Neisseria subflava; Haemophilus unclassified; Neisseria weaveri; Haemophilus parainfluenzae; Haemophilus haemolyticus	5198	9	1	0	Medium-quality	62.31	0
pneumonia|SAMN07758591_k81_2953	Unclassified	mgs_386; mgs_110; mgs_1047; mgs_1282; mgs_660; mgs_1320; mgs_109; mgs_1060; mgs_1504; mgs_385	Saccharibacteria unclassified	33900	47	11	0	High-quality	95.67	0
pneumonia|SAMN07758591_k81_140760	Unclassified	mgs_3249; mgs_3088; mgs_1115	Pauljensenia cellulosilytica; Pauljensenia odontolyticus; Pauljensenia sp000466265	51946	88	19	0	Complete	100	0
pneumonia|SAMN07758592_k81_132908	Unclassified	mgs_2887; mgs_3425	Prevotella unclassified; Prevotella salivae	71223	90	4	2	Medium-quality	67.37	0
pneumonia|SAMN07758592_k81_119456	Unclassified	mgs_660; mgs_1253; mgs_421	Saccharibacteria unclassified	27657	36	7	0	Medium-quality	85.99	0
pneumonia|SAMN07758593_k81_115032	Unclassified	mgs_964	Rothia mucilaginosa	34625	51	21	0	Complete	100	0
pneumonia|SAMN07758594_k81_83426	Unclassified	mgs_672	Streptobacillus unclassified	23836	38	11	0	Medium-quality	67.13	0
pneumonia|SAMN07758594_k81_75539	Unclassified	mgs_3161; mgs_2449; mgs_376; mgs_3029	Prevotella unclassified; Parvimonas unclassified; Prevotella maculosa; Prevotella nanceiensis	66946	98	17	3	Complete	100	0
pneumonia|SAMN07758595_k81_119743	Unclassified	-	-	49292	64	13	1	Complete	100	0
pneumonia|SAMN07758596_k81_17702	Unclassified	mgs_3494; mgs_3512	Veillonella rogosae; Gemella unclassified	33707	42	14	0	Medium-quality	84.57	0
pneumonia|SAMN07758597_k81_49002	Unclassified	mgs_3213; mgs_2017; mgs_1834; mgs_3336	Prevotella unclassified; Prevotella sp000467895; Prevotella scopos	26704	28	9	1	Medium-quality	80.65	0
pneumonia|SAMN07758599_k81_45917	Unclassified	mgs_3475	Solobacterium unclassified	13139	19	6	1	High-quality	95.95	0
pneumonia|SAMN07758599_k81_52690	Unclassified	-	-	14745	19	6	0	Medium-quality	68.22	0
pneumonia|SAMN07758599_k81_118117	Unclassified	-	-	7033	7	1	0	Complete	100	0
pneumonia|SAMN07758603_k81_95966	Unclassified	mgs_2208	Neisseria unclassified	59740	78	17	0	Complete	100	0
pneumonia|SAMN07758603_k81_89935	Unclassified	mgs_1237; mgs_1838; mgs_1834; mgs_1369; mgs_3336; mgs_3330	Prevotella unclassified; Prevotella jejuni; Prevotella sp000467895; Prevotella scopos	82653	91	6	0	Complete	100	0
pneumonia|SAMN07758603_k81_93805	Unclassified	mgs_3211; mgs_1289	F0040 unclassified	54754	66	13	1	High-quality	100	0
pneumonia|SAMN07758604_k81_80689	Unclassified	mgs_3470	Prevotella melaninogenica	30592	60	7	1	Medium-quality	76.91	0
pneumonia|SAMN07758604_k81_69818	Unclassified	mgs_2805	Lancefieldella unclassified	17749	20	6	0	Medium-quality	59.74	0
pneumonia|SAMN07758604_k81_84728	Unclassified	mgs_3248; mgs_110; mgs_1993; mgs_1864; mgs_1074; mgs_447; mgs_2841; mgs_1253; mgs_605; mgs_604; mgs_1047; mgs_1048; mgs_1282; mgs_2977; mgs_503; mgs_646; mgs_725; mgs_2109; mgs_2282; mgs_109	Saccharibacteria unclassified; Saccharimonadaceae unclassified	28625	47	10	0	Complete	100	0
pneumonia|SAMN07758605_k81_37889	Unclassified	mgs_2688; mgs_1327; mgs_386; mgs_2242; mgs_1253; mgs_1623	Saccharibacteria unclassified; Saccharimonas unclassified	25002	33	7	0	Medium-quality	76.21	0
pneumonia|SAMN07758605_k81_83002	Unclassified	mgs_3248; mgs_1048; mgs_125; mgs_1014; mgs_2977; mgs_1864; mgs_646; mgs_3443; mgs_3184; mgs_1267; mgs_2393; mgs_2245	Saccharibacteria unclassified; Saccharimonadaceae unclassified	30373	43	9	0	High-quality	99.14	0
pneumonia|SAMN07758606_k81_100857	Unclassified	mgs_470; mgs_1781	Saccharibacteria unclassified	32159	49	10	0	Complete	100	0
pneumonia|SAMN07758608_k81_48002	Unclassified	mgs_2858; mgs_1288; mgs_2854	Fusobacterium unclassified; Gemella unclassified; Prevotella aurantiaca	11260	14	3	1	High-quality	100	0
pneumonia|SAMN07758608_k81_81796	Unclassified	mgs_2744; mgs_350	Streptococcus unclassified; Streptococcus infantis	61739	81	11	2	Complete	100	0
pneumonia|SAMN07758609_k81_75103	Unclassified	-	-	6304	8	1	0	High-quality	100	0
pneumonia|SAMN07758609_k81_45749	Unclassified	-	-	8265	10	2	0	Medium-quality	83.53	0
pneumonia|SAMN07758609_k81_119660	Unclassified	mgs_3494; mgs_3180	Veillonella rogosae; Veillonella unclassified	33171	46	11	0	Complete	100	0
pneumonia|SAMN07758609_k81_119662	Unclassified	mgs_964	Rothia mucilaginosa	34063	47	21	0	Complete	100	0
pneumonia|SAMN07758611_k81_42282	Unclassified	mgs_3001; mgs_2381; mgs_2648; mgs_1191	Saccharibacteria unclassified	29794	51	9	1	High-quality	92.26	0
pneumonia|SAMN07758611_k81_42746	Unclassified	mgs_3415; mgs_2657; mgs_3316; mgs_3225; mgs_3164; mgs_3160; mgs_3095; mgs_3447; mgs_2208; mgs_3547; mgs_343	Neisseria cinerea; Neisseria unclassified; Neisseria sp000186165; Neisseria mucosa; Neisseria subflava; Neisseria lactamica	31122	51	17	0	Medium-quality	83.79	0
pneumonia|SAMN07758612_k81_31676	Unclassified	mgs_3211; mgs_1289	F0040 unclassified	26461	23	7	0	Medium-quality	58.83	0
pneumonia|SAMN07758612_k81_12293	Unclassified	mgs_482; mgs_1189; mgs_1094; mgs_3205; mgs_3546; mgs_3495	Pauljensenia sp001838165; Pauljensenia unclassified	18011	26	7	0	High-quality	100	0
pneumonia|SAMN07758612_k81_79005	Unclassified	mgs_1988; mgs_1046; mgs_3542; mgs_2911; mgs_1771; mgs_3031; mgs_3571; mgs_1094; mgs_1189; mgs_3495; mgs_3257; mgs_1115; mgs_2414; mgs_70; mgs_3088; mgs_3584; mgs_1521	Pauljensenia unclassified; Pauljensenia pyogenes; Pauljensenia sp000466265; Pauljensenia odontolyticus	16300	27	9	0	Complete	100	0
pneumonia|SAMN07758614_k81_25853	Unclassified	mgs_977; mgs_1051; mgs_1888; mgs_1550; mgs_3454; mgs_2805; mgs_2792; mgs_2940; mgs_3220; mgs_3422	Lancefieldella unclassified; Lancefieldella sp000564995	20710	25	9	1	Medium-quality	64.82	0
pneumonia|SAMN07758614_k81_21346	Unclassified	mgs_3494; mgs_3325	Veillonella rogosae; Parvimonas unclassified	66295	89	12	1	Complete	100	0
pneumonia|SAMN07758614_k81_79167	Unclassified	mgs_3494; mgs_200; mgs_3329; mgs_3512	Veillonella rogosae; Veillonella dispar; Leptotrichiaceae unclassified; Gemella unclassified	68743	106	18	0	Complete	100	0
pneumonia|SAMN07758614_k81_79169	Unclassified	mgs_3098; mgs_3180; mgs_2246	Fusobacterium unclassified; Veillonella unclassified	41518	57	25	0	Complete	100	0
pneumonia|SAMN07758616_k81_129093	Unclassified	mgs_376; mgs_1834; mgs_1005; mgs_3330	Prevotella maculosa; Prevotella sp000467895; Prevotella unclassified	39934	54	6	0	High-quality	97.86	0
pneumonia|SAMN07758616_k81_154724	Unclassified	mgs_2727	HOT-345 unclassified	26180	40	12	1	Medium-quality	80.92	0
pneumonia|SAMN07758616_k81_167884	Unclassified	mgs_3264	Alloprevotella unclassified	37218	44	10	2	Medium-quality	59.05	0
pneumonia|SAMN07758616_k81_168919	Unclassified	-	-	11956	20	2	1	Complete	100	0
pneumonia|SAMN07758618_k81_29599	Unclassified	mgs_2099	UBA2866 unclassified	22868	38	9	0	Medium-quality	70.66	0
pneumonia|SAMN07758619_k81_104501	Unclassified	mgs_1237; mgs_2017	Prevotella unclassified	28317	28	10	0	Medium-quality	85.49	0
pneumonia|SAMN07758620_k81_63125	Unclassified	mgs_1931; mgs_3316; mgs_3160	Neisseria unclassified	31110	43	14	0	Medium-quality	68.64	0
pneumonia|SAMN07758621_k81_1788	Unclassified	mgs_376; mgs_1834	Prevotella maculosa; Prevotella sp000467895	27037	45	5	1	High-quality	97.36	0
pneumonia|SAMN07758621_k81_5923	Unclassified	mgs_657; mgs_3501; mgs_3504; mgs_223	Streptococcus mitis; Streptococcus unclassified; Streptococcus sp000187745; Streptococcus sp001553685	11269	12	1	0	High-quality	100	0
pneumonia|SAMN07758621_k81_2919	Unclassified	mgs_703; mgs_1964; mgs_847; mgs_2210; mgs_1549	Streptococcus mitis; Streptococcus unclassified	21513	31	3	0	High-quality	100	0
pneumonia|SAMN07758623_k81_81824	Unclassified	mgs_3042; mgs_1718	Prevotella histicola; Prevotella sp000257925	6791	9	3	0	Medium-quality	55.18	0
pneumonia|SAMN07758623_k81_99773	Unclassified	-	-	112943	138	9	4	Medium-quality	63.02	0
pneumonia|SAMN07758623_k81_83079	Unclassified	mgs_3213	Prevotella unclassified	6774	8	3	0	Medium-quality	86.63	0
pneumonia|SAMN07758623_k81_14660	Unclassified	mgs_2500	Veillonella unclassified	131692	142	9	1	Medium-quality	56.76	0
pneumonia|SAMN07758624_k81_33867	Unclassified	-	-	56442	86	15	5	Medium-quality	78.91	0
pneumonia|SAMN07758624_k81_95948	Unclassified	-	-	5184	3	1	0	Complete	100	0
pneumonia|SAMN07758624_k81_95949	Unclassified	mgs_271	Saccharimonas unclassified	35123	53	13	1	Complete	100	0
pneumonia|SAMN07758625_k81_6085	Unclassified	mgs_2657; mgs_1931; mgs_2556; mgs_3316; mgs_1552	Neisseria unclassified; Neisseria flavescens	8492	16	1	0	High-quality	100	0
pneumonia|SAMN07758625_k81_71012	Unclassified	mgs_3259	Leptotrichia massiliensis	22003	28	14	0	Medium-quality	56.49	0
pneumonia|SAMN07758625_k81_15914	Unclassified	mgs_613; mgs_466	Leptotrichia shahii; Leptotrichia sp002240055	23020	36	15	0	Medium-quality	53.74	0
pneumonia|SAMN07758625_k81_161803	Unclassified	mgs_181	Actinomyces massiliensis	68466	83	19	0	Complete	100	0
pneumonia|SAMN07758626_k81_127902	Unclassified	-	-	49466	62	7	0	Medium-quality	51.82	0
pneumonia|SAMN07758628_k81_28572	Unclassified	mgs_3494; mgs_2014; mgs_2246	Veillonella rogosae; Veillonella unclassified; Fusobacterium unclassified	41885	57	18	0	High-quality	100	0
pneumonia|SAMN07758629_k81_203163	Unclassified	mgs_1457; mgs_2582	Porphyromonas somerae; Porphyromonas unclassified	37823	47	9	0	Medium-quality	74.56	0
pneumonia|SAMN07758629_k81_43830	Unclassified	mgs_3442	Haemophilus unclassified	32770	37	9	0	Medium-quality	53.92	0
pneumonia|SAMN07758629_k81_188538	Unclassified	mgs_2518; mgs_1094; mgs_629; mgs_3490	Pauljensenia unclassified; Fen-668 unclassified	10655	16	6	0	Medium-quality	66.44	0
pneumonia|SAMN07758629_k81_237574	Unclassified	-	-	46597	54	9	0	Complete	100	0
pneumonia|SAMN07758630_k81_94141	Unclassified	-	-	31611	36	11	1	Medium-quality	63.44	0
pneumonia|SAMN07758630_k81_105705	Unclassified	mgs_3131; mgs_2138	Aggregatibacter sp000466335; Haemophilus haemolyticus	63449	91	17	0	Complete	100	0
pneumonia|SAMN07758630_k81_147213	Unclassified	mgs_3494; mgs_3180; mgs_2014	Veillonella rogosae; Veillonella unclassified	37287	49	14	0	High-quality	90.32	0
pneumonia|SAMN07758630_k81_60090	Unclassified	mgs_25; mgs_964	Rothia sp001808955; Rothia mucilaginosa	36482	54	21	0	High-quality	100	0
pneumonia|SAMN07758630_k81_233083	Unclassified	mgs_3217; mgs_3528	HOT-345 unclassified; Fusobacterium unclassified	76971	106	11	0	Complete	100	0
pneumonia|SAMN07758631_k81_71026	Unclassified	-	-	264887	306	25	5	High-quality	95.97	0
pneumonia|SAMN07758631_k81_60513	Unclassified	mgs_2657; mgs_40; mgs_3316; mgs_2915; mgs_1552; mgs_193; mgs_1980; mgs_2215	Neisseria unclassified; Neisseria meningitidis; Haemophilus haemolyticus; Neisseria weaveri; Aggregatibacter unclassified; Haemophilus sp001679485	5968	10	1	0	Medium-quality	71.36	0
pneumonia|SAMN07758631_k81_69336	Unclassified	mgs_2017	Prevotella unclassified	35243	39	12	2	High-quality	100	0
pneumonia|SAMN07758632_k81_159166	Unclassified	mgs_3088; mgs_1521; mgs_3257	Pauljensenia odontolyticus; Pauljensenia unclassified	113764	106	10	4	Complete	100	0
pneumonia|SAMN07758633_k81_387775	Unclassified	mgs_25	Rothia sp001808955	34625	53	14	1	High-quality	100	0
pneumonia|SAMN07758633_k81_58294	Unclassified	mgs_254; mgs_341	Saccharimonadaceae unclassified	45267	53	9	0	High-quality	91.12	0
pneumonia|SAMN07758633_k81_104898	Unclassified	mgs_2800; mgs_2046; mgs_2271; mgs_1908; mgs_1318; mgs_1107; mgs_576; mgs_2927; mgs_2106; mgs_847; mgs_1236; mgs_602; mgs_1364	Streptococcus unclassified; Parvimonas unclassified; Fusobacterium unclassified; Streptococcus pseudopneumoniae; Streptococcus mitis; Streptococcus infantis	9380	12	1	0	High-quality	100	0
pneumonia|SAMN07758633_k81_441641	Unclassified	mgs_1143; mgs_3331; mgs_640	Prevotella unclassified; Prevotella loescheii	36671	45	7	0	Medium-quality	57.04	0
pneumonia|SAMN07758633_k81_455140	Unclassified	mgs_3494; mgs_2761; mgs_3180	Veillonella rogosae; CAG-793 unclassified; Veillonella unclassified	33013	45	11	0	Complete	100	0
pneumonia|SAMN07758634_k81_56513	Unclassified	mgs_934	Streptococcus unclassified	11383	22	5	1	Medium-quality	82.37	0
pneumonia|SAMN07758634_k81_149277	Unclassified	-	-	21062	23	7	0	High-quality	97.49	0
pneumonia|SAMN07758634_k81_45615	Unclassified	mgs_1446; mgs_1169; mgs_3454; mgs_1312; mgs_2404; mgs_2504; mgs_2599; mgs_1114; mgs_2025; mgs_2444	Lancefieldella unclassified; Lancefieldella sp000564995	20054	32	6	1	Medium-quality	64.77	0
pneumonia|SAMN07758635_k81_19726	Unclassified	mgs_76; mgs_446	Eubacterium unclassified; Prevotella fusca	19596	31	12	0	Medium-quality	64.9	0
pneumonia|SAMN07758636_k81_68104	Unclassified	mgs_447; mgs_2688; mgs_2242; mgs_1253	Saccharibacteria unclassified	34395	48	10	1	High-quality	100	0
pneumonia|SAMN07758637_k81_4300	Unclassified	mgs_2875; mgs_3318; mgs_2224; mgs_1602; mgs_2339; mgs_657; mgs_2131; mgs_223	Streptococcus unclassified; Streptococcus mitis; Streptococcus sp001553685	8171	10	1	0	Medium-quality	82.59	0
pneumonia|SAMN07758638_k81_57376	Unclassified	-	-	22418	26	7	0	High-quality	100	0
pneumonia|SAMN07758638_k81_82037	Unclassified	mgs_1838	Prevotella jejuni	6008	7	2	0	Complete	100	0
pneumonia|SAMN07758639_k81_18042	Unclassified	mgs_698; mgs_1135; mgs_497; mgs_2033; mgs_1866; mgs_805; mgs_180	Streptococcus mitis; Streptococcus unclassified; Streptococcus intermedius	21965	31	7	1	High-quality	100	0
pneumonia|SAMN07758640_k81_28589	Unclassified	mgs_1047; mgs_2977; mgs_1039; mgs_416; mgs_1576; mgs_642; mgs_1481; mgs_646; mgs_2242; mgs_3184; mgs_470; mgs_1007; mgs_2245	Saccharibacteria unclassified; Saccharimonas unclassified; Saccharimonadaceae unclassified	30614	45	9	0	Complete	100	0
pneumonia|SAMN07758640_k81_22905	Unclassified	mgs_386; mgs_3081; mgs_1264; mgs_2381; mgs_676; mgs_1199; mgs_1191; mgs_2423	Saccharibacteria unclassified	34625	47	7	1	High-quality	100	0
pneumonia|SAMN07758640_k81_159407	Unclassified	mgs_2744	Streptococcus unclassified	58860	86	12	1	Complete	100	0
pneumonia|SAMN07758640_k81_159409	Unclassified	-	-	112123	96	9	6	Complete	100	0
pneumonia|SAMN07758641_k81_71438	Unclassified	-	-	59532	77	17	0	Complete	100	0
pneumonia|SAMN07758642_k81_23702	Unclassified	mgs_3067; mgs_2441	Pauljensenia sp000278725; Pauljensenia unclassified	20041	26	15	0	Medium-quality	66.28	0
pneumonia|SAMN07758642_k81_90823	Unclassified	mgs_1931; mgs_552; mgs_3095; mgs_1980	Neisseria unclassified; Neisseria meningitidis; Neisseria subflava; Aggregatibacter unclassified	7678	12	1	0	Complete	100	0
pneumonia|SAMN07758643_k81_103011	Unclassified	mgs_3475	Solobacterium unclassified	32704	47	18	2	High-quality	93.22	0
pneumonia|SAMN07758643_k81_35805	Unclassified	-	-	21177	23	4	1	Medium-quality	60.25	0
pneumonia|SAMN07758643_k81_22453	Unclassified	mgs_541	Alloprevotella rava	51762	60	9	4	Medium-quality	69.6	0
pneumonia|SAMN07758643_k81_108287	Unclassified	-	-	50352	67	14	1	Complete	100	0
pneumonia|SAMN07758644_k81_13628	Unclassified	mgs_2805	Lancefieldella unclassified	17736	21	6	0	Medium-quality	59.7	0
pneumonia|SAMN07758644_k81_12458	Unclassified	mgs_51; mgs_1834	Prevotella sp000467895	31122	33	12	0	High-quality	95.22	0
pneumonia|SAMN07758644_k81_84140	Unclassified	-	-	35560	44	11	0	Complete	100	0
pneumonia|SAMN07758646_k81_19827	Unclassified	mgs_698; mgs_2875; mgs_2574; mgs_3318; mgs_1602; mgs_2339; mgs_2546; mgs_602; mgs_2131; mgs_223	Streptococcus mitis; Streptococcus unclassified; Haemophilus unclassified; Streptococcus infantis; Streptococcus sp001553685	5232	6	2	0	Medium-quality	52.98	0
pneumonia|SAMN07758646_k81_82623	Unclassified	mgs_447; mgs_3248; mgs_1481; mgs_2242; mgs_1253; mgs_1993	Saccharibacteria unclassified; Saccharimonadaceae unclassified	17649	22	7	1	Medium-quality	53.8	0
pneumonia|SAMN07758647_k81_80511	Unclassified	mgs_1188	Gemella unclassified	10504	13	1	0	High-quality	100	0
pneumonia|SAMN07758647_k81_17563	Unclassified	-	-	56446	77	6	5	Medium-quality	67.15	0
pneumonia|SAMN07758647_k81_34924	Unclassified	mgs_32	Oribacterium parvum	33839	37	5	1	Medium-quality	86.04	0
pneumonia|SAMN07758647_k81_82855	Unclassified	mgs_3584	Pauljensenia unclassified	60812	59	3	0	Medium-quality	50.83	0
pneumonia|SAMN07758647_k81_114773	Unclassified	mgs_447; mgs_2688; mgs_1327; mgs_2242; mgs_1253; mgs_1623	Saccharibacteria unclassified; Saccharimonas unclassified	31568	40	7	0	Complete	100	0
pneumonia|SAMN07758648_k81_53326	Unclassified	-	-	50221	63	11	0	Complete	100	0
pneumonia|SAMN07758648_k81_36107	Unclassified	-	-	149651	151	18	4	Medium-quality	62.81	0
pneumonia|SAMN07758649_k81_102033	Unclassified	mgs_2; mgs_2259; mgs_3209	Prevotella pallens; Granulicatella unclassified; Prevotella unclassified	24409	33	3	2	Medium-quality	60	0
pneumonia|SAMN07758649_k81_136439	Unclassified	mgs_3067; mgs_2441; mgs_3257; mgs_2989	Pauljensenia sp000278725; Pauljensenia unclassified	41145	57	16	0	Medium-quality	82.74	0
pneumonia|SAMN07758649_k81_157013	Unclassified	mgs_1703; mgs_1267; mgs_1014; mgs_1007; mgs_1039; mgs_2357	Saccharibacteria unclassified	32766	44	11	0	Complete	100	0
pneumonia|SAMN07758649_k81_48167	Unclassified	-	-	34479	51	8	0	Medium-quality	69.64	0
pneumonia|SAMN07758649_k81_265636	Unclassified	mgs_3337; mgs_621	Mogibacterium diversum; Mogibacterium pumilum	17960	29	5	1	Medium-quality	52.47	0
pneumonia|SAMN07758649_k81_251873	Unclassified	mgs_1094; mgs_3584; mgs_2441; mgs_3257; mgs_2989	Pauljensenia unclassified	34157	47	15	0	Medium-quality	68.69	0
pneumonia|SAMN07758649_k81_36173	Unclassified	mgs_1142	Lautropia unclassified	37927	59	27	0	Complete	100	0
pneumonia|SAMN07758649_k81_2377	Unclassified	mgs_2854	Prevotella aurantiaca	21853	26	4	1	Medium-quality	53.82	0
pneumonia|SAMN07758649_k81_254891	Unclassified	-	-	34862	37	13	0	Medium-quality	60.27	0
pneumonia|SAMN07758649_k81_243035	Unclassified	mgs_302; mgs_1102	Streptococcus sp000235485; Streptococcus unclassified	64744	91	11	0	High-quality	100	0
pneumonia|SAMN07758649_k81_135074	Unclassified	-	-	45821	78	14	3	Medium-quality	50.85	0
pneumonia|SAMN07758650_k81_66893	Unclassified	mgs_73; mgs_3213; mgs_1834; mgs_1890; mgs_3369	Alloprevotella unclassified; Prevotella unclassified; Prevotella sp000467895; F0040 unclassified; Prevotella sp000257925	51505	67	8	2	High-quality	100	0
pneumonia|SAMN07758650_k81_82192	Unclassified	mgs_660; mgs_3443; mgs_3001; mgs_1047; mgs_1320; mgs_2648	Saccharibacteria unclassified	31692	50	11	1	High-quality	98.01	0
pneumonia|SAMN07758650_k81_10893	Unclassified	mgs_2744; mgs_350	Streptococcus unclassified; Streptococcus infantis	60412	80	14	2	High-quality	98.05	0
pneumonia|SAMN07758652_k81_87519	Unclassified	-	-	5386	3	1	0	Complete	100	0
pneumonia|SAMN07758653_k81_96988	Unclassified	-	-	34769	37	10	0	Medium-quality	81.85	0
pneumonia|SAMN07758655_k81_263062	Unclassified	mgs_3123	Rothia mucilaginosa	53619	70	19	0	High-quality	99.46	0
pneumonia|SAMN07758655_k81_42142	Unclassified	-	-	99455	86	8	5	Medium-quality	86.68	0
pneumonia|SAMN07758655_k81_304264	Unclassified	mgs_2315; mgs_3193; mgs_931; mgs_3506; mgs_2779	Fusobacterium unclassified; Streptococcus parasanguinis; Streptococcus unclassified	12597	17	3	1	High-quality	97.2	0
pneumonia|SAMN07758655_k81_296428	Unclassified	mgs_476; mgs_3243	Streptococcus oralis; Streptococcus infantis	29902	40	12	0	Medium-quality	52.95	0
pneumonia|SAMN07758655_k81_123385	Unclassified	mgs_1619	Lancefieldella sp000564995	127518	113	16	6	Medium-quality	88.52	0
pneumonia|SAMN07758655_k81_91699	Unclassified	mgs_2674	Fusobacterium periodonticum	8268	10	1	0	Medium-quality	83.57	0
pneumonia|SAMN07758655_k81_316281	Unclassified	-	-	63207	88	17	0	Complete	100	0
pneumonia|SAMN07758656_k81_72515	Unclassified	mgs_3510; mgs_3522; mgs_3330	Prevotella unclassified	47738	46	5	2	Medium-quality	76	0
pneumonia|SAMN07758656_k81_15873	Unclassified	mgs_376	Prevotella maculosa	30292	41	5	1	Medium-quality	56.03	0
pneumonia|SAMN07758656_k81_23368	Unclassified	mgs_1838; mgs_3425; mgs_2689	Prevotella jejuni; Prevotella salivae; Prevotella unclassified	37728	39	7	2	Medium-quality	54.19	0
pneumonia|SAMN07758657_k81_7602	Unclassified	mgs_1696; mgs_2792; mgs_3220; mgs_1550	Lancefieldella sp000564995; Lancefieldella unclassified	16285	23	5	0	Medium-quality	50.96	0
pneumonia|SAMN07758657_k81_73059	Unclassified	mgs_1237; mgs_3336	Prevotella unclassified; Prevotella scopos	26044	28	10	1	Medium-quality	78.65	0
pneumonia|SAMN07758657_k81_1894	Unclassified	mgs_1446; mgs_2121; mgs_1169; mgs_2837; mgs_2404; mgs_2805; mgs_2504; mgs_1114; mgs_2025	Lancefieldella unclassified; Lancefieldella sp000564995	30592	46	17	0	High-quality	96.28	0
pneumonia|SAMN07758657_k81_40260	Unclassified	mgs_977; mgs_2887; mgs_3425	Lancefieldella unclassified; Prevotella unclassified; Prevotella salivae	70312	89	4	3	Medium-quality	66.99	0
pneumonia|SAMN07758658_k81_171341	Unclassified	mgs_447; mgs_2688; mgs_1327; mgs_2242; mgs_1048; mgs_477; mgs_1192	Saccharibacteria unclassified	34797	50	12	1	High-quality	100	0
pneumonia|SAMN07758658_k81_67897	Unclassified	mgs_3584	Pauljensenia unclassified	31922	43	13	0	Medium-quality	64.2	0
pneumonia|SAMN07758658_k81_183596	Unclassified	mgs_2449; mgs_3314; mgs_3091; mgs_227	Parvimonas unclassified; Leptotrichia unclassified	212936	187	21	0	Complete	100	0
pneumonia|SAMN07758659_k81_49517	Unclassified	-	-	23426	22	4	3	Medium-quality	52.09	0
pneumonia|SAMN07758660_k81_160776	Unclassified	mgs_1903; mgs_3180	Veillonella atypica; Veillonella unclassified	34672	49	16	0	High-quality	100	0
pneumonia|SAMN07758660_k81_19100	Unclassified	-	-	47581	69	14	0	Medium-quality	77.46	0
pneumonia|SAMN07758660_k81_171621	Unclassified	mgs_51; mgs_1834; mgs_3336	Prevotella sp000467895; Prevotella scopos	30685	31	12	0	High-quality	92.91	0
pneumonia|SAMN07758661_k81_62744	Unclassified	mgs_3541; mgs_3347	F0040 sp900095835; F0040 sp000318095	40530	48	9	5	Medium-quality	83.73	0
pneumonia|SAMN07758661_k81_140158	Unclassified	mgs_1034; mgs_3052; mgs_1535; mgs_233; mgs_804; mgs_1549; mgs_1247; mgs_2136; mgs_2210; mgs_2731; mgs_2104; mgs_995; mgs_703; mgs_1964; mgs_3457; mgs_847; mgs_2710; mgs_3376; mgs_2057	Streptococcus unclassified; Granulicatella unclassified; Streptococcus pneumoniae; Streptococcus oralis; Fusobacterium unclassified; Gemella unclassified; Streptococcus mitis	13662	17	1	0	High-quality	100	0
pneumonia|SAMN07758663_k81_104503	Unclassified	mgs_541	Alloprevotella rava	6331	7	4	0	Complete	100	0
pneumonia|SAMN07758664_k81_37630	Unclassified	mgs_967; mgs_134; mgs_484	Prevotella pallens; Prevotella sp000599605; Phocaeicola abscessus	32039	39	9	2	Medium-quality	54.88	0
pneumonia|SAMN07758664_k81_88421	Unclassified	-	-	63371	78	11	0	High-quality	99.74	0
pneumonia|SAMN07758664_k81_29299	Unclassified	mgs_343	Neisseria lactamica	8239	12	1	0	High-quality	99.59	0
pneumonia|SAMN07758664_k81_111148	Unclassified	mgs_541	Alloprevotella rava	44200	46	9	4	Medium-quality	72.7	0
pneumonia|SAMN07758664_k81_112752	Unclassified	mgs_3248; mgs_110; mgs_1993; mgs_1864; mgs_1074; mgs_447; mgs_2422; mgs_2841; mgs_1253; mgs_1069; mgs_605; mgs_604; mgs_3081; mgs_1282; mgs_2977; mgs_503; mgs_646; mgs_3443; mgs_2109; mgs_2282; mgs_109	Saccharibacteria unclassified; Saccharimonadaceae unclassified	29346	50	11	0	Complete	100	0
pneumonia|SAMN07758665_k81_27160	Unclassified	-	-	59900	75	16	0	High-quality	98.21	0
pneumonia|SAMN07758666_k81_204602	Unclassified	mgs_2618	Streptococcus unclassified	33929	51	17	1	High-quality	98.93	0
pneumonia|SAMN07758666_k81_46220	Unclassified	mgs_3113; mgs_1134; mgs_2973	Capnocytophaga unclassified; Capnocytophaga leadbetteri	32273	51	8	0	Medium-quality	67.19	0
pneumonia|SAMN07758666_k81_194931	Unclassified	mgs_1988; mgs_1115; mgs_2414; mgs_1488; mgs_1046; mgs_70; mgs_2911; mgs_3031; mgs_3571; mgs_1094; mgs_1189; mgs_3584; mgs_1521; mgs_3495; mgs_3257	Pauljensenia unclassified; Pauljensenia sp000466265; Pauljensenia odontolyticus	16236	26	7	0	High-quality	100	0
pneumonia|SAMN07758666_k81_93414	Unclassified	mgs_3523	Neisseria elongata	27445	42	8	2	Medium-quality	60.56	0
pneumonia|SAMN07758666_k81_55285	Unclassified	-	-	36758	49	10	1	Complete	100	0
pneumonia|SAMN07758668_k81_106598	Unclassified	mgs_3471; mgs_2728; mgs_1389; mgs_3183; mgs_1237; mgs_2233; mgs_3247; mgs_1369; mgs_3272	Prevotella melaninogenica; Prevotella unclassified	33832	33	12	2	High-quality	100	0
pneumonia|SAMN07758668_k81_117624	Unclassified	-	-	5287	3	1	0	Complete	100	0
pneumonia|SAMN07758668_k81_117630	Unclassified	-	-	7410	9	1	0	Complete	100	0
pneumonia|SAMN07758669_k81_149954	Unclassified	mgs_3494	Veillonella rogosae	68635	103	19	0	High-quality	99.92	0
pneumonia|SAMN07758670_k81_14137	Unclassified	-	-	97554	72	9	0	Medium-quality	59.71	0
pneumonia|SAMN07758670_k81_7560	Unclassified	mgs_170	Veillonella sp002959755	44453	58	7	2	Medium-quality	67.62	0
pneumonia|SAMN07758670_k81_1854	Unclassified	mgs_914; mgs_831	Fusobacterium unclassified; Fusobacterium sp000235465	23372	27	8	0	Medium-quality	68.86	0
pneumonia|SAMN07758670_k81_28806	Unclassified	mgs_1200; mgs_3171; mgs_3252; mgs_2203	Granulicatella unclassified; Granulicatella maltaromaticum; Granulicatella adiacens; Gemella unclassified	9078	12	1	0	Medium-quality	64.1	0
pneumonia|SAMN07758670_k81_91844	Unclassified	mgs_2338	Granulicatella unclassified	13220	24	1	0	Medium-quality	71.99	0
pneumonia|SAMN07758671_k81_86652	Unclassified	mgs_3494; mgs_1417; mgs_3585; mgs_3271; mgs_3412	Veillonella rogosae; CAG-793 unclassified; Veillonella unclassified; Fusobacterium periodonticum; Saccharimonadaceae unclassified	43496	49	20	1	High-quality	100	0
pneumonia|SAMN07758672_k81_78081	Unclassified	-	-	49942	59	10	0	High-quality	100	0
pneumonia|SAMN07758672_k81_95337	Unclassified	mgs_2775; mgs_303; mgs_1136; mgs_173; mgs_1143; mgs_623	Prevotella unclassified; Prevotella conceptionensis; Alloprevotella rava	32652	31	3	1	Medium-quality	77.39	0
pneumonia|SAMN07758673_k81_90825	Unclassified	mgs_977; mgs_2887; mgs_3425	Lancefieldella unclassified; Prevotella unclassified; Prevotella salivae	74115	98	4	2	Medium-quality	68.57	0
pneumonia|SAMN07758673_k81_128803	Unclassified	mgs_1713; mgs_3203; mgs_2800; mgs_202; mgs_1444; mgs_379; mgs_1034; mgs_2271; mgs_2074; mgs_1398; mgs_1512; mgs_2888; mgs_1195; mgs_2010; mgs_500; mgs_3190; mgs_3457; mgs_1964; mgs_847; mgs_3376; mgs_3085; mgs_3150	Streptococcus unclassified; Streptococcus mitis; Filifactor alocis; Fusobacterium unclassified; Leptotrichia unclassified; Gemella haemolysans	15193	16	2	1	Medium-quality	64.37	0
pneumonia|SAMN07758674_k81_164167	Unclassified	mgs_2984; mgs_3522	Prevotella jejuni; Prevotella unclassified	57824	55	8	3	High-quality	91.71	0
pneumonia|SAMN07758674_k81_162818	Unclassified	mgs_1838	Prevotella jejuni	45108	56	7	1	Medium-quality	62.62	0
pneumonia|SAMN07758675_k81_68244	Unclassified	mgs_1619	Lancefieldella sp000564995	118558	103	15	6	Medium-quality	81.42	0
pneumonia|SAMN07758675_k81_86163	Unclassified	mgs_1481; mgs_470; mgs_1325; mgs_1781; mgs_2194	Saccharimonadaceae unclassified; Saccharibacteria unclassified	28498	46	12	0	Complete	100	0
pneumonia|SAMN07758679_k81_110024	Unclassified	mgs_3494; mgs_2635; mgs_3180; mgs_3512	Veillonella rogosae; Veillonella unclassified; Gemella unclassified	43007	59	19	0	High-quality	100	0
pneumonia|SAMN07758679_k81_26923	Unclassified	mgs_2858; mgs_2755; mgs_342; mgs_2456; mgs_2295; mgs_1535; mgs_1364; mgs_223; mgs_2888	Fusobacterium unclassified; Streptococcus unclassified; Streptococcus oralis; Streptococcus sp001553685	8525	17	6	0	Medium-quality	66.89	0
pneumonia|SAMN07758679_k81_88993	Unclassified	-	-	32282	31	4	0	Medium-quality	64.98	0
pneumonia|SAMN07758680_k81_84698	Unclassified	mgs_1838; mgs_2154; mgs_3433; mgs_3336	Prevotella jejuni; Prevotella histicola; Prevotella oris; Prevotella scopos	39458	40	7	2	Medium-quality	51.37	0
pneumonia|SAMN07758680_k81_98579	Unclassified	mgs_447; mgs_2688; mgs_1327; mgs_2242; mgs_1047; mgs_1192	Saccharibacteria unclassified	28641	37	7	0	Medium-quality	87.31	0
pneumonia|SAMN07758683_k81_17365	Unclassified	-	-	49991	58	8	2	Medium-quality	79.53	0
pneumonia|SAMN07758683_k81_75586	Unclassified	mgs_3161; mgs_1288	Prevotella unclassified; Gemella unclassified	27371	47	5	1	High-quality	100	0
pneumonia|SAMN07758685_k81_107724	Unclassified	mgs_783; mgs_386; mgs_110; mgs_3081; mgs_676; mgs_1060; mgs_1504; mgs_385; mgs_1192; mgs_2423	Saccharibacteria unclassified	24482	32	9	0	Medium-quality	67.12	0
pneumonia|SAMN07758685_k81_16714	Unclassified	mgs_2114; mgs_1687; mgs_3183; mgs_3090; mgs_2802; mgs_1723; mgs_3272	Prevotella unclassified; Prevotella melaninogenica; Alloprevotella unclassified	39471	55	11	2	Medium-quality	67.13	0
pneumonia|SAMN07758685_k81_171479	Unclassified	mgs_3494; mgs_2761; mgs_200; mgs_3180; mgs_2014; mgs_3512	Veillonella rogosae; CAG-793 unclassified; Veillonella dispar; Veillonella unclassified; Gemella unclassified	41946	56	18	0	Complete	100	0
pneumonia|SAMN07758686_k81_18924	Unclassified	mgs_2657; mgs_2208	Neisseria unclassified	58270	75	16	0	High-quality	100	0
pneumonia|SAMN07758688_k81_57763	Unclassified	mgs_2657; mgs_193	Neisseria unclassified; Neisseria weaveri	7951	12	2	0	High-quality	94.32	0
pneumonia|SAMN07758689_k81_27473	Unclassified	mgs_2583; mgs_1131; mgs_2008; mgs_3461; mgs_2246	Veillonella dispar; Veillonella rogosae; Veillonella atypica; Fusobacterium unclassified	22236	25	11	0	Medium-quality	58.08	0
pneumonia|SAMN07758690_k81_65177	Unclassified	mgs_1237; mgs_1005; mgs_3336	Prevotella unclassified; Prevotella scopos	33972	34	13	1	High-quality	100	0
pneumonia|SAMN07758690_k81_95208	Unclassified	mgs_3421; mgs_2582	Porphyromonas sp000467855; Porphyromonas unclassified	6561	6	4	0	Complete	100	0
pneumonia|SAMN07758691_k81_86838	Unclassified	mgs_2854	Prevotella aurantiaca	32246	31	11	0	High-quality	97.73	0
pneumonia|SAMN07758692_k81_51332	Unclassified	mgs_859; mgs_184; mgs_1034; mgs_2210; mgs_1535; mgs_592; mgs_2057; mgs_3150	Streptococcus unclassified; Streptococcus mitis; Gemella unclassified	16181	13	1	0	High-quality	100	0
pneumonia|SAMN07758692_k81_38559	Unclassified	mgs_3113; mgs_2768; mgs_3567; mgs_3147; mgs_2973	Capnocytophaga unclassified; Capnocytophaga sputigena; Capnocytophaga leadbetteri	20474	33	6	0	Medium-quality	50.76	0
pneumonia|SAMN07758692_k81_38618	Unclassified	mgs_51; mgs_1237; mgs_1834; mgs_3336	Prevotella sp000467895; Prevotella unclassified; Prevotella scopos	23468	25	9	0	Medium-quality	69.93	0
pneumonia|SAMN07758692_k81_33907	Unclassified	mgs_3165; mgs_3243; mgs_350; mgs_2690	Streptococcus oralis; Streptococcus infantis; Streptococcus anginosus	151462	138	3	2	Medium-quality	61.17	0
pneumonia|SAMN07758692_k81_66973	Unclassified	mgs_3335; mgs_926; mgs_3183; mgs_2874; mgs_3372; mgs_2984; mgs_1005; mgs_1955; mgs_3510; mgs_2017; mgs_1723	Prevotella melaninogenica; Prevotella jejuni; Prevotella unclassified	41257	46	4	3	High-quality	93.73	0
pneumonia|SAMN07758692_k81_44783	Unclassified	mgs_2376; mgs_2616; mgs_3270	Rothia mucilaginosa	34183	47	22	0	Complete	100	0
pneumonia|SAMN07758693_k81_49594	Unclassified	mgs_340	Actinomyces gerencseriae	46570	51	16	0	Medium-quality	79.56	0
pneumonia|SAMN07758694_k81_68643	Unclassified	mgs_2449; mgs_3029	Parvimonas unclassified; Prevotella nanceiensis	64325	95	17	2	High-quality	100	0
pneumonia|SAMN07758695_k81_62779	Unclassified	-	-	5244	8	1	0	Complete	100	0
pneumonia|SAMN07758697_k81_21158	Unclassified	mgs_345	Streptococcus mitis	114162	149	9	4	Medium-quality	66.58	0
pneumonia|SAMN07758697_k81_87483	Unclassified	mgs_254; mgs_341	Saccharimonadaceae unclassified	32628	52	13	0	Complete	100	0
pneumonia|SAMN07758698_k81_58946	Unclassified	-	-	29078	39	10	1	Medium-quality	82.73	0
pneumonia|SAMN07758698_k81_62809	Unclassified	mgs_345	Streptococcus mitis	116053	139	10	4	Medium-quality	61.03	0
pneumonia|SAMN07758699_k81_141653	Unclassified	mgs_345	Streptococcus mitis	112013	141	12	4	Medium-quality	62.93	0
pneumonia|SAMN07758699_k81_110556	Unclassified	mgs_89	Anaeroglobus geminatus	64174	95	19	1	High-quality	100	0
pneumonia|SAMN07758700_k81_76250	Unclassified	mgs_1115; mgs_3584; mgs_2441	Pauljensenia sp000466265; Pauljensenia unclassified	50931	82	19	0	High-quality	100	0
pneumonia|SAMN07758701_k81_78496	Unclassified	-	-	39942	58	9	0	Medium-quality	68.68	0
pneumonia|SAMN07758702_k81_45446	Unclassified	mgs_3401	Leptotrichia unclassified	24630	36	12	0	Medium-quality	56.79	0
pneumonia|SAMN07758702_k81_55756	Unclassified	-	-	40842	47	6	0	Medium-quality	82.24	0
pneumonia|SAMN07758702_k81_90151	Unclassified	-	-	38108	46	11	1	High-quality	100	0
pneumonia|SAMN07758702_k81_125241	Unclassified	-	-	5712	7	1	0	Complete	100	0
pneumonia|SAMN07758705_k81_66932	Unclassified	mgs_3494; mgs_200; mgs_3180	Veillonella rogosae; Veillonella dispar; Veillonella unclassified	35351	45	20	1	High-quality	90.86	0
pneumonia|SAMN07758705_k81_67567	Unclassified	mgs_3132; mgs_1420; mgs_3051; mgs_3562; mgs_3358; mgs_2992; mgs_1089	Campylobacter concisus; Campylobacter unclassified	29150	45	10	0	Medium-quality	77.02	0
pneumonia|SAMN07758706_k81_19593	Unclassified	mgs_2942; mgs_1890	Prevotella intermedia; F0040 unclassified	34771	46	7	0	Medium-quality	77.34	0
pneumonia|SAMN07758706_k81_30540	Unclassified	mgs_347; mgs_613; mgs_3401; mgs_1799; mgs_3214; mgs_483	Leptotrichia buccalis; Leptotrichia shahii; Leptotrichia unclassified; Leptotrichiaceae unclassified; Leptotrichia sp001274535; Leptotrichia wadei	36917	66	25	1	High-quality	100	0
pneumonia|SAMN07758706_k81_86489	Unclassified	-	-	61662	58	7	5	High-quality	95.39	0
pneumonia|SAMN07758707_k81_65550	Unclassified	-	-	37944	46	12	1	High-quality	100	0
pneumonia|SAMN07758707_k81_81392	Unclassified	-	-	6053	6	2	0	Complete	100	0
pneumonia|SAMN07758707_k81_49846	Unclassified	mgs_1047; mgs_1468; mgs_2648; mgs_2422; mgs_660; mgs_1253; mgs_1320; mgs_2423	Saccharibacteria unclassified	22868	35	9	0	Medium-quality	70.79	0
pneumonia|SAMN07758708_k81_566	Unclassified	mgs_3336; mgs_161	Prevotella scopos; Prevotella veroralis	7508	7	3	0	High-quality	100	0
pneumonia|SAMN07758709_k81_36194	Unclassified	mgs_967; mgs_1288; mgs_2; mgs_1723	Prevotella pallens; Gemella unclassified; Prevotella unclassified	31970	44	10	0	Medium-quality	59.46	0
pneumonia|SAMN07758710_k81_22636	Unclassified	-	-	30347	35	2	0	Medium-quality	70.01	0
pneumonia|SAMN07758710_k81_83030	Unclassified	mgs_2657; mgs_3447; mgs_2208; mgs_986	Neisseria unclassified; Neisseria sicca	6924	12	2	0	Complete	100	0
pneumonia|SAMN07758711_k81_20870	Unclassified	mgs_3029	Prevotella nanceiensis	6206	5	2	0	High-quality	100	0
pneumonia|SAMN07758711_k81_66607	Unclassified	mgs_2994	Veillonella tobetsuensis	66311	87	16	1	Complete	100	0
pneumonia|SAMN07758713_k81_132481	Unclassified	-	-	49647	63	13	1	Complete	100	0
pneumonia|SAMN07758714_k81_74687	Unclassified	mgs_3415; mgs_3316; mgs_3164; mgs_986	Neisseria cinerea; Neisseria unclassified; Neisseria mucosa; Neisseria sicca	35892	50	17	1	Medium-quality	79.19	0
pneumonia|SAMN07758714_k81_22008	Unclassified	mgs_1034; mgs_3052; mgs_2210; mgs_1535; mgs_703; mgs_1964; mgs_847; mgs_804; mgs_1549; mgs_2710; mgs_2057	Streptococcus unclassified; Granulicatella unclassified; Streptococcus mitis; Gemella unclassified	12708	14	2	0	High-quality	100	0
pneumonia|SAMN07758715_k81_53679	Unclassified	mgs_1158	Solobacterium unclassified	100955	129	8	3	Medium-quality	54.58	0
pneumonia|SAMN07758715_k81_30193	Unclassified	mgs_3250; mgs_1968; mgs_686	Pauljensenia sp000308055; Pauljensenia sp000758755; Pauljensenia pacaensis	31826	41	20	0	High-quality	100	0
pneumonia|SAMN07758717_k81_110835	Unclassified	mgs_1619	Lancefieldella sp000564995	81336	70	10	3	Medium-quality	54.48	0
pneumonia|SAMN07758717_k81_135646	Unclassified	mgs_2110	Saccharimonadaceae unclassified	49361	61	10	0	High-quality	99.67	0
pneumonia|SAMN07758718_k81_221917	Unclassified	mgs_3193; mgs_2261	Streptococcus parasanguinis; CAG-793 unclassified	11995	21	3	0	Medium-quality	88.81	0
pneumonia|SAMN07758718_k81_237846	Unclassified	mgs_2805	Lancefieldella unclassified	33519	42	16	0	Medium-quality	75.74	0
pneumonia|SAMN07758718_k81_150965	Unclassified	mgs_2422; mgs_660; mgs_421; mgs_1191	Saccharibacteria unclassified	21783	26	4	0	Medium-quality	67.7	0
pneumonia|SAMN07758718_k81_223092	Unclassified	mgs_2854; mgs_3202	Prevotella aurantiaca; Prevotella intermedia	19597	20	8	0	Medium-quality	61.11	0
pneumonia|SAMN07758718_k81_290382	Unclassified	mgs_3125	Streptococcus salivarius	52549	64	5	1	Complete	100	0
pneumonia|SAMN07758718_k81_316199	Unclassified	mgs_2744	Streptococcus unclassified	58588	80	11	1	Complete	100	0
pneumonia|SAMN07758718_k81_316206	Unclassified	-	-	50002	83	16	0	Complete	100	0
pneumonia|SAMN07758719_k81_59296	Unclassified	-	-	38530	52	12	2	High-quality	100	0
pneumonia|SAMN07758719_k81_122719	Unclassified	mgs_512; mgs_347	Leptotrichia hofstadii; Leptotrichia buccalis	24077	44	10	0	Medium-quality	51.24	0
pneumonia|SAMN07758719_k81_48528	Unclassified	mgs_3042; mgs_1920; mgs_1718; mgs_2860	Prevotella histicola; Prevotella veroralis; Prevotella sp000257925; Prevotella unclassified	7044	8	3	0	Medium-quality	57.24	0
pneumonia|SAMN07758719_k81_124095	Unclassified	mgs_1200; mgs_3171; mgs_3252	Granulicatella unclassified; Granulicatella maltaromaticum; Granulicatella adiacens	11428	17	2	0	Complete	100	0
pneumonia|SAMN07758720_k81_34753	Unclassified	-	-	13914	9	5	0	Medium-quality	53.59	0
pneumonia|SAMN07758720_k81_3852	Unclassified	mgs_3248; mgs_1048; mgs_1039; mgs_1864; mgs_1576; mgs_646; mgs_3443; mgs_2242; mgs_3184; mgs_1253; mgs_1267; mgs_2393	Saccharibacteria unclassified; Saccharimonadaceae unclassified	30790	46	13	0	Complete	100	0
pneumonia|SAMN07758720_k81_49803	Unclassified	mgs_541; mgs_1723	Alloprevotella rava; Prevotella unclassified	54698	59	9	3	Medium-quality	84.59	0
pneumonia|SAMN07758721_k81_13842	Unclassified	-	-	37234	51	9	1	Medium-quality	86.18	0
pneumonia|SAMN07758721_k81_14886	Unclassified	mgs_1237; mgs_2984	Prevotella unclassified; Prevotella jejuni	48339	57	6	0	Medium-quality	57.27	0
pneumonia|SAMN07758721_k81_164026	Unclassified	mgs_3161	Prevotella unclassified	35688	43	9	1	Medium-quality	75.7	0
pneumonia|SAMN07758721_k81_97757	Unclassified	mgs_3213; mgs_1834; mgs_2004; mgs_3336	Prevotella unclassified; Prevotella sp000467895; Prevotella melaninogenica; Prevotella scopos	32242	33	12	0	High-quality	97.4	0
pneumonia|SAMN07758722_k81_45939	Unclassified	mgs_1931; mgs_3316	Neisseria unclassified	23480	29	10	0	Medium-quality	51.81	0
pneumonia|SAMN07758722_k81_86265	Unclassified	mgs_698; mgs_2858; mgs_1195; mgs_961; mgs_1034; mgs_519; mgs_497; mgs_3457; mgs_847; mgs_592; mgs_1512; mgs_2764; mgs_810; mgs_2690; mgs_3150	Streptococcus mitis; Fusobacterium unclassified; Streptococcus unclassified; Streptococcus anginosus	13557	21	7	1	High-quality	99.29	0
pneumonia|SAMN07758723_k81_108265	Unclassified	mgs_1237; mgs_803; mgs_1920; mgs_3569; mgs_1723; mgs_2860	Prevotella unclassified; Prevotella veroralis	76498	85	9	1	Complete	100	0
pneumonia|SAMN07758724_k81_19280	Unclassified	mgs_430; mgs_62; mgs_3457; mgs_233	Streptococcus dentisani; Streptococcus oralis; Streptococcus unclassified	9454	9	1	0	High-quality	95.63	0
pneumonia|SAMN07758726_k81_66280	Unclassified	mgs_331; mgs_3552; mgs_916; mgs_2624	Lachnoanaerobaculum unclassified; Lachnoanaerobaculum saburreum; Catonella unclassified	26608	39	13	0	Medium-quality	62.09	0
pneumonia|SAMN07758726_k81_17401	Unclassified	mgs_1950; mgs_1936; mgs_2618; mgs_2314; mgs_749; mgs_2448; mgs_2203	Weeksellaceae unclassified; Streptococcus unclassified; Gemella unclassified	23821	27	2	1	Medium-quality	79.65	0
pneumonia|SAMN07758726_k81_147357	Unclassified	mgs_1005; mgs_3272	Prevotella unclassified; Prevotella melaninogenica	38361	51	8	1	High-quality	93.35	0
pneumonia|SAMN07758726_k81_175065	Unclassified	mgs_914; mgs_586	Fusobacterium unclassified; Fusobacterium massiliense	22766	41	9	0	Medium-quality	56.52	0
pneumonia|SAMN07758728_k81_152918	Unclassified	-	-	5655	12	1	0	Medium-quality	63.79	0
pneumonia|SAMN07758728_k81_8532	Unclassified	-	-	6249	9	1	0	High-quality	100	0
pneumonia|SAMN07758731_k81_24271	Unclassified	-	-	15763	16	2	0	Medium-quality	53.31	0
pneumonia|SAMN07758732_k81_108001	Unclassified	mgs_3494; mgs_3180	Veillonella rogosae; Veillonella unclassified	33823	43	13	0	High-quality	99.11	0
pneumonia|SAMN07758732_k81_41502	Unclassified	-	-	8705	16	5	0	Medium-quality	71.97	0
pneumonia|SAMN07758732_k81_15711	Unclassified	mgs_3253	Solobacterium unclassified	11320	13	3	0	High-quality	100	0
pneumonia|SAMN07758734_k81_34184	Unclassified	mgs_1897; mgs_1477	HOT-345 unclassified; Granulicatella unclassified	5047	5	1	0	Complete	100	0
pneumonia|SAMN07758735_k81_130128	Unclassified	mgs_977; mgs_2887; mgs_3425	Lancefieldella unclassified; Prevotella unclassified; Prevotella salivae	70716	87	4	2	Medium-quality	67.16	0
pneumonia|SAMN07758735_k81_192036	Unclassified	mgs_49	Bacillus anthracis	25402	26	4	0	Medium-quality	51.29	0
pneumonia|SAMN07758735_k81_119591	Unclassified	-	-	5465	7	2	0	Medium-quality	55.25	0
pneumonia|SAMN07758735_k81_206297	Unclassified	-	-	73881	79	6	2	Medium-quality	78.11	0
pneumonia|SAMN07758735_k81_141806	Unclassified	-	-	37671	38	6	0	Medium-quality	68.38	0
pneumonia|SAMN07758736_k81_50243	Unclassified	-	-	102692	140	11	7	Medium-quality	56.95	0
pneumonia|SAMN07758736_k81_6324	Unclassified	mgs_3371; mgs_1766; mgs_3216; mgs_3112; mgs_2325	Granulicatella unclassified; RF39 unclassified	31982	51	11	1	High-quality	98.73	0
pneumonia|SAMN07758736_k81_94211	Unclassified	mgs_3141	Haemophilus parainfluenzae	60369	78	17	0	Complete	100	0
pneumonia|SAMN07758736_k81_94217	Unclassified	mgs_867	Granulicatella unclassified	5518	7	1	0	Complete	100	0
pneumonia|SAMN07758737_k81_15834	Unclassified	-	-	31736	9	1	0	Medium-quality	68.08	0
pneumonia|SAMN07758737_k81_30922	Unclassified	mgs_3494; mgs_3271; mgs_3180; mgs_3512	Veillonella rogosae; Fusobacterium periodonticum; Veillonella unclassified; Gemella unclassified	44430	63	21	1	High-quality	100	0
pneumonia|SAMN07758737_k81_28737	Unclassified	-	-	87934	113	7	1	Medium-quality	52.58	0
pneumonia|SAMN07758738_k81_33553	Unclassified	mgs_2858; mgs_2755; mgs_3462; mgs_2295; mgs_1535; mgs_1364; mgs_223; mgs_2888	Fusobacterium unclassified; Streptococcus unclassified; Streptococcus mitis; Streptococcus sp001553685	9974	19	5	1	Medium-quality	78.73	0
pneumonia|SAMN07758738_k81_88762	Unclassified	mgs_2500; mgs_1238; mgs_359	Veillonella unclassified; CAG-793 unclassified; Fusobacterium necrophorum	37142	57	16	0	Complete	100	0
pneumonia|SAMN07758739_k81_22749	Unclassified	-	-	5362	3	1	0	Medium-quality	82.3	0
pneumonia|SAMN07758739_k81_46178	Unclassified	-	-	5175	2	1	0	Medium-quality	88.36	0
pneumonia|SAMN07758739_k81_44370	Unclassified	mgs_3180	Veillonella unclassified	34228	45	12	0	Complete	100	0
pneumonia|SAMN07758740_k81_68426	Unclassified	mgs_4; mgs_3017; mgs_2010; mgs_1444; mgs_1034; mgs_2074; mgs_3376; mgs_1512; mgs_3085; mgs_3150; mgs_1947	Streptococcus pneumoniae; Fusobacterium unclassified; Leptotrichia unclassified; Streptococcus unclassified; Streptococcus mitis	13668	11	2	1	Medium-quality	57.9	0
pneumonia|SAMN07758740_k81_23160	Unclassified	mgs_1816; mgs_1513; mgs_2406	Parvimonas unclassified; RUG343 unclassified; Streptococcus unclassified	9669	6	1	0	Medium-quality	52.65	0
pneumonia|SAMN07758740_k81_26258	Unclassified	-	-	10521	16	1	0	High-quality	100	0
pneumonia|SAMN07758741_k81_7812	Unclassified	mgs_1713; mgs_379; mgs_1178; mgs_717; mgs_345; mgs_657; mgs_1205; mgs_3014; mgs_2764; mgs_1549; mgs_2158; mgs_1195; mgs_2033; mgs_961; mgs_500; mgs_2927; mgs_2095; mgs_703; mgs_1866; mgs_1475; mgs_2042; mgs_2800; mgs_924; mgs_3318; mgs_1034; mgs_1197; mgs_566; mgs_1949; mgs_2123; mgs_233; mgs_449; mgs_592; mgs_1398; mgs_1135; mgs_3408; mgs_3504; mgs_497; mgs_1932; mgs_810; mgs_3150	Streptococcus unclassified; Streptococcus mitis; Streptococcus pseudopneumoniae; Granulicatella unclassified; Streptococcus sp000187745	13378	21	9	0	High-quality	95.78	0
pneumonia|SAMN07758742_k81_51323	Unclassified	-	-	60346	79	17	0	High-quality	100	0
pneumonia|SAMN07758743_k81_18604	Unclassified	-	-	26202	37	7	0	Medium-quality	62.38	0
pneumonia|SAMN07758743_k81_105681	Unclassified	mgs_2887; mgs_3425	Prevotella unclassified; Prevotella salivae	49573	54	3	1	Medium-quality	53.15	0
pneumonia|SAMN07758744_k81_106696	Unclassified	mgs_345	Streptococcus mitis	112742	145	8	4	Medium-quality	62.9	0
pneumonia|SAMN07758745_k81_13712	Unclassified	-	-	6746	2	1	0	Medium-quality	62.89	0
pneumonia|SAMN07758745_k81_27029	Unclassified	-	-	5665	6	1	0	Medium-quality	52.81	0
pneumonia|SAMN07758745_k81_99314	Unclassified	-	-	6121	1	1	0	High-quality	92.75	0
pneumonia|SAMN07758784_k81_8418	Unclassified	-	-	5922	9	1	0	Medium-quality	84.45	0
pneumonia|SAMN07758785_k81_81795	Unclassified	-	-	108835	137	8	4	Medium-quality	63.43	0
pneumonia|SAMN07758786_k81_98279	Unclassified	mgs_977; mgs_1051; mgs_1888; mgs_1550; mgs_3454; mgs_2792; mgs_3220; mgs_3422	Lancefieldella unclassified; Lancefieldella sp000564995	32697	49	12	1	High-quality	100	0
pneumonia|SAMN07758786_k81_212851	Unclassified	mgs_3165; mgs_764; mgs_442; mgs_2373	Streptococcus oralis; Streptococcus mitis	32244	40	3	2	Medium-quality	58	0
pneumonia|SAMN07758786_k81_85954	Unclassified	-	-	32561	43	9	0	Medium-quality	51.03	0
pneumonia|SAMN07758789_k81_23550	Unclassified	-	-	5079	8	1	0	Complete	100	0
pneumonia|SAMN07758790_k81_45156	Unclassified	mgs_2657; mgs_3095; mgs_3480; mgs_31; mgs_1266; mgs_193; mgs_3384; mgs_2208; mgs_986; mgs_3550; mgs_2138	Neisseria unclassified; Neisseria subflava; Haemophilus unclassified; Neisseria weaveri; Neisseria sicca; Haemophilus haemolyticus	6809	12	1	0	Medium-quality	81.98	0
pneumonia|SAMN07758790_k81_128736	Unclassified	mgs_2805; mgs_1169	Lancefieldella unclassified	29134	44	15	0	Medium-quality	85.75	0
pneumonia|SAMN07758790_k81_39105	Unclassified	mgs_3248; mgs_110; mgs_1048; mgs_3081; mgs_1282; mgs_503; mgs_1993; mgs_447; mgs_725; mgs_2841; mgs_1253; mgs_2109; mgs_2282; mgs_109; mgs_604	Saccharibacteria unclassified; Saccharimonadaceae unclassified	15153	28	5	0	Medium-quality	52.21	0
pneumonia|SAMN07758790_k81_23602	Unclassified	-	-	10916	13	1	0	High-quality	100	0
pneumonia|SAMN07758791_k81_22563	Unclassified	mgs_3089; mgs_358; mgs_3046; mgs_3512	Streptococcus sp000448565; Streptococcus parasanguinis; Gemella unclassified	13279	14	1	0	High-quality	98.02	0
pneumonia|SAMN07758791_k81_79285	Unclassified	mgs_977; mgs_2887; mgs_3425	Lancefieldella unclassified; Prevotella unclassified; Prevotella salivae	71409	93	4	2	Medium-quality	67.45	0
pneumonia|SAMN07758791_k81_7647	Unclassified	mgs_977; mgs_1051; mgs_1888; mgs_1257; mgs_1550; mgs_3454; mgs_2792; mgs_3220; mgs_3422	Lancefieldella unclassified; Lancefieldella sp000564995	22914	31	10	0	Medium-quality	71.71	0
pneumonia|SAMN07758792_k81_113696	Unclassified	mgs_3187; mgs_2983	Actinomyces graevenitzii; Parabacteroides distasonis	76592	86	7	3	Medium-quality	77.81	0
pneumonia|SAMN07758792_k81_57701	Unclassified	mgs_1619	Lancefieldella sp000564995	122933	104	16	6	Medium-quality	83.81	0
pneumonia|SAMN07758792_k81_126266	Unclassified	mgs_2203	Gemella unclassified	5036	6	1	0	Medium-quality	50.59	0
pneumonia|SAMN07758793_k81_18083	Unclassified	-	-	9134	12	5	0	Medium-quality	56.6	0
pneumonia|SAMN07758793_k81_37181	Unclassified	-	-	111103	106	7	5	Complete	100	0
pneumonia|SAMN07758796_k81_11027	Unclassified	mgs_3249; mgs_3257	Pauljensenia cellulosilytica; Pauljensenia unclassified	118839	117	11	5	High-quality	100	0
pneumonia|SAMN07758797_k81_223965	Unclassified	-	-	13101	13	3	0	High-quality	100	0
pneumonia|SAMN07758797_k81_112376	Unclassified	mgs_2100; mgs_2456; mgs_430; mgs_62; mgs_934; mgs_68; mgs_2406; mgs_2764; mgs_2600	Streptococcus unclassified; Streptococcus dentisani; Streptococcus oralis; Streptococcus infantis	8235	13	6	0	Medium-quality	59.04	0
pneumonia|SAMN07758797_k81_112965	Unclassified	mgs_2100; mgs_1135; mgs_430; mgs_886; mgs_62; mgs_3462; mgs_934; mgs_2210; mgs_657; mgs_497; mgs_2764; mgs_602	Streptococcus unclassified; Streptococcus mitis; Streptococcus dentisani; Streptococcus oralis; Streptococcus infantis	6912	12	4	1	Medium-quality	52.16	0
pneumonia|SAMN07758797_k81_27932	Unclassified	mgs_1007	Saccharibacteria unclassified	42236	52	8	2	High-quality	100	0
pneumonia|SAMN07758797_k81_2063	Unclassified	-	-	9449	16	4	1	Medium-quality	72.88	0
pneumonia|SAMN07758797_k81_117648	Unclassified	-	-	80176	97	10	0	Medium-quality	83.24	0
pneumonia|SAMN07758797_k81_263313	Unclassified	-	-	6545	10	1	0	Complete	100	0
pneumonia|SAMN07758799_k81_13520	Unclassified	mgs_1435; mgs_223	Fusobacterium unclassified; Streptococcus sp001553685	9241	8	2	0	High-quality	93.29	0
pneumonia|SAMN07758799_k81_26711	Unclassified	-	-	6694	3	1	0	Medium-quality	62.41	0
pneumonia|SAMN07758800_k81_4187	Unclassified	mgs_3195; mgs_2590; mgs_3365; mgs_3046	Streptococcus sp001556435; Streptococcus unclassified; Streptococcus parasanguinis	25702	30	4	2	Medium-quality	50.05	0
pneumonia|SAMN07758801_k81_28569	Unclassified	mgs_3494; mgs_2761; mgs_1903; mgs_3180	Veillonella rogosae; CAG-793 unclassified; Veillonella atypica; Veillonella unclassified	33788	48	12	0	Complete	100	0
pneumonia|SAMN07758802_k81_42610	Unclassified	mgs_2033; mgs_3318; mgs_1602; mgs_2339; mgs_1205; mgs_2764; mgs_602; mgs_2131; mgs_223	Streptococcus unclassified; Streptococcus infantis; Streptococcus sp001553685	9681	9	1	0	High-quality	97.86	0
pneumonia|SAMN07758802_k81_37503	Unclassified	mgs_3549; mgs_3415; mgs_3316; mgs_3164; mgs_2208; mgs_1962	Neisseria unclassified; Neisseria cinerea; Neisseria mucosa	29764	48	17	1	Medium-quality	79.97	0
pneumonia|SAMN07758802_k81_8986	Unclassified	-	-	9970	18	2	0	Medium-quality	53.02	0
pneumonia|SAMN07758803_k81_9708	Unclassified	-	-	18740	6	1	0	High-quality	100	0
pneumonia|SAMN07758804_k81_83590	Unclassified	mgs_2980	Porphyromonas somerae	27554	42	12	2	Medium-quality	57.68	0
pneumonia|SAMN07758804_k81_1758	Unclassified	mgs_2875; mgs_1914; mgs_2046; mgs_3318; mgs_3504; mgs_1602; mgs_2339; mgs_2546; mgs_2927; mgs_3501; mgs_1236; mgs_2131	Streptococcus unclassified; Parvimonas unclassified; Streptococcus sp000187745; Haemophilus unclassified; Fusobacterium unclassified	6480	8	1	0	Medium-quality	65.68	0
pneumonia|SAMN07758805_k81_5577	Unclassified	-	-	12370	17	7	1	Medium-quality	88.73	0
pneumonia|SAMN07758805_k81_11764	Unclassified	-	-	48965	61	13	1	High-quality	98.91	0
pneumonia|SAMN07758807_k81_63888	Unclassified	-	-	11727	10	2	0	Medium-quality	63.33	0
pneumonia|SAMN07758807_k81_684	Unclassified	-	-	13591	18	1	0	Medium-quality	86.72	0
pneumonia|SAMN07758807_k81_73110	Unclassified	mgs_386; mgs_110; mgs_109; mgs_676; mgs_385; mgs_1504; mgs_1060	Saccharibacteria unclassified	19483	22	8	0	Medium-quality	53.42	0
pneumonia|SAMN07758807_k81_62361	Unclassified	mgs_2805; mgs_2099; mgs_1550; mgs_1176	Lancefieldella unclassified; UBA2866 unclassified; Lancefieldella sp000564995	30018	41	14	0	Complete	100	0
pneumonia|SAMN07758807_k81_48547	Unclassified	-	-	96377	76	9	4	Medium-quality	83.99	0
pneumonia|SAMN07758807_k81_15177	Unclassified	mgs_3249; mgs_3088; mgs_3584; mgs_3495	Pauljensenia cellulosilytica; Pauljensenia odontolyticus; Pauljensenia unclassified	51543	90	17	0	Complete	100	0
pneumonia|SAMN07758808_k81_24674	Unclassified	mgs_3257	Pauljensenia unclassified	37893	53	16	0	Medium-quality	76.2	0
pneumonia|SAMN07758808_k81_73241	Unclassified	-	-	34506	45	5	0	Medium-quality	54.31	0
pneumonia|SAMN07758808_k81_100614	Unclassified	mgs_3044	F0058 unclassified	23076	28	2	0	Medium-quality	61.26	0
pneumonia|SAMN07758808_k81_7813	Unclassified	-	-	107133	132	7	4	Medium-quality	64.06	0
pneumonia|SAMN07758810_k81_56106	Unclassified	mgs_1014; mgs_1039; mgs_1481; mgs_1739; mgs_1267; mgs_1007; mgs_604; mgs_1047; mgs_151; mgs_3081; mgs_680; mgs_2644; mgs_646; mgs_2242; mgs_3184; mgs_470; mgs_2393; mgs_477	Saccharibacteria unclassified; Saccharimonadaceae unclassified	32256	49	11	0	High-quality	100	0
pneumonia|SAMN07758810_k81_76588	Unclassified	mgs_1619	Lancefieldella sp000564995	124529	104	14	6	Medium-quality	86.6	0
pneumonia|SAMN07758810_k81_111293	Unclassified	mgs_2927; mgs_3501; mgs_3504	Streptococcus unclassified; Streptococcus sp000187745	10558	10	2	0	High-quality	100	0
pneumonia|SAMN07758812_k81_36229	Unclassified	mgs_2805	Lancefieldella unclassified	17874	20	6	0	Medium-quality	60.16	0
pneumonia|SAMN07758812_k81_76832	Unclassified	mgs_698; mgs_3408	Streptococcus mitis; Streptococcus unclassified	10363	9	1	0	High-quality	100	0
pneumonia|SAMN07758812_k81_66818	Unclassified	mgs_662; mgs_636; mgs_430; mgs_2406	Streptococcus sp002355895; Streptococcus mitis; Streptococcus dentisani; Streptococcus unclassified	23705	26	8	0	High-quality	100	0
pneumonia|SAMN07758813_k81_34266	Unclassified	mgs_2042; mgs_602; mgs_345	Granulicatella unclassified; Streptococcus infantis; Streptococcus mitis	13212	18	7	0	High-quality	96.32	0
pneumonia|SAMN07758813_k81_50271	Unclassified	-	-	9450	9	2	0	High-quality	95.83	0
pneumonia|SAMN07758815_k81_1347	Unclassified	mgs_2177; mgs_169; mgs_476	Streptococcus unclassified; Streptococcus mitis; Streptococcus oralis	57549	60	7	2	Medium-quality	61.94	0
pneumonia|SAMN07758817_k81_141195	Unclassified	mgs_568; mgs_3282	Actinomyces oris	37385	46	5	4	High-quality	100	0
pneumonia|SAMN07758817_k81_9900	Unclassified	mgs_430; mgs_2927; mgs_3504	Streptococcus dentisani; Streptococcus unclassified; Streptococcus sp000187745	9659	9	1	0	High-quality	97.88	0
pneumonia|SAMN07758817_k81_150927	Unclassified	mgs_3552	Lachnoanaerobaculum saburreum	81897	88	8	2	Medium-quality	72.55	0
pneumonia|SAMN07758817_k81_135497	Unclassified	mgs_2858; mgs_3185	Fusobacterium unclassified	13321	27	5	1	High-quality	100	0
pneumonia|SAMN07758817_k81_27806	Unclassified	-	-	22505	43	6	0	Medium-quality	56	0
pneumonia|SAMN07758817_k81_160715	Unclassified	mgs_2441	Pauljensenia unclassified	111497	102	9	5	Complete	100	0
pneumonia|SAMN07758817_k81_160719	Unclassified	mgs_2959; mgs_828; mgs_1108; mgs_715; mgs_1872; mgs_1387; mgs_465; mgs_876; mgs_2701; mgs_1811; mgs_1309; mgs_2660	Saccharimonadaceae unclassified; UBA2866 unclassified	27177	43	9	0	Complete	100	0
pneumonia|SAMN07758817_k81_160746	Unclassified	-	-	6685	7	1	0	Complete	100	0
pneumonia|SAMN07758818_k81_35260	Unclassified	-	-	10167	18	5	0	High-quality	90.08	0
pneumonia|SAMN07758818_k81_94964	Unclassified	mgs_2618	Streptococcus unclassified	34213	49	21	1	Medium-quality	83.92	0
pneumonia|SAMN07758820_k81_82587	Unclassified	mgs_70	Pauljensenia odontolyticus	6632	7	1	0	High-quality	100	0
pneumonia|SAMN07758821_k81_17291	Unclassified	mgs_2927; mgs_3501; mgs_3504	Streptococcus unclassified; Streptococcus sp000187745	11046	10	2	0	High-quality	100	0
pneumonia|SAMN07758821_k81_6052	Unclassified	-	-	40411	33	7	2	Medium-quality	76.71	0
pneumonia|SAMN07758821_k81_45084	Unclassified	mgs_340	Actinomyces gerencseriae	51722	57	15	0	Medium-quality	89.2	0
pneumonia|SAMN07758821_k81_95135	Unclassified	-	-	51102	68	15	1	Complete	100	0
pneumonia|SAMN07758822_k81_30414	Unclassified	-	-	30210	48	13	0	High-quality	100	0
pneumonia|SAMN07758822_k81_2669	Unclassified	mgs_515; mgs_880; mgs_2010; mgs_1453; mgs_476; mgs_1764; mgs_2690	Streptococcus sanguinis; Streptococcus unclassified; Leptotrichia unclassified; Streptococcus oralis; Streptococcus anginosus	53883	62	5	2	Medium-quality	89.22	0
pneumonia|SAMN07758822_k81_126368	Unclassified	-	-	49545	66	15	1	Complete	100	0
pneumonia|SAMN07758823_k81_31018	Unclassified	-	-	31553	46	13	0	High-quality	90.47	0
pneumonia|SAMN07758824_k81_24620	Unclassified	-	-	51765	59	6	0	Medium-quality	57.09	0
pneumonia|SAMN07758824_k81_68964	Unclassified	mgs_3022	Fusobacterium periodonticum	10033	21	3	1	Medium-quality	81.78	0
pneumonia|SAMN07758824_k81_52276	Unclassified	mgs_2100; mgs_2042; mgs_2456; mgs_576; mgs_566; mgs_403; mgs_2210	Streptococcus unclassified; Granulicatella unclassified; Streptococcus pseudopneumoniae; Streptococcus mitis	12191	17	10	0	Medium-quality	87.34	0
pneumonia|SAMN07758825_k81_78700	Unclassified	mgs_2657; mgs_3095	Neisseria unclassified; Neisseria subflava	6876	11	2	0	Complete	100	0
pneumonia|SAMN07758826_k81_160933	Unclassified	mgs_3048; mgs_110; mgs_1047; mgs_3081; mgs_447; mgs_3443; mgs_646; mgs_2423	Saccharibacteria unclassified	27771	49	16	0	High-quality	100	0
pneumonia|SAMN07758826_k81_57897	Unclassified	mgs_3500; mgs_1134; mgs_2973	Capnocytophaga sp002209445; Capnocytophaga unclassified; Capnocytophaga leadbetteri	24975	38	7	1	Medium-quality	54.23	0
pneumonia|SAMN07758826_k81_193260	Unclassified	-	-	6332	8	2	0	Complete	100	0
pneumonia|SAMN07758827_k81_20251	Unclassified	-	-	13940	17	2	1	Medium-quality	68.66	0
pneumonia|SAMN07758827_k81_44349	Unclassified	mgs_977; mgs_2887; mgs_3425	Lancefieldella unclassified; Prevotella unclassified; Prevotella salivae	71332	92	4	2	Medium-quality	67.42	0
pneumonia|SAMN07758828_k81_13654	Unclassified	mgs_1713; mgs_403; mgs_379; mgs_1178; mgs_717; mgs_345; mgs_2074; mgs_657; mgs_3014; mgs_1406; mgs_2764; mgs_1549; mgs_2158; mgs_1195; mgs_2033; mgs_961; mgs_500; mgs_2927; mgs_703; mgs_1866; mgs_1889; mgs_1475; mgs_2800; mgs_924; mgs_3318; mgs_1034; mgs_305; mgs_1949; mgs_566; mgs_233; mgs_592; mgs_1398; mgs_3408; mgs_3504; mgs_2210; mgs_497; mgs_810; mgs_3150	Streptococcus unclassified; Streptococcus mitis; Streptococcus pseudopneumoniae; Streptococcus pneumoniae; Streptococcus sp000187745	12466	17	6	1	High-quality	90.55	0
pneumonia|SAMN07758829_k81_39172	Unclassified	-	-	7190	7	1	0	Complete	100	0
pneumonia|SAMN07758829_k81_32069	Unclassified	-	-	112462	99	9	5	High-quality	98.04	0
pneumonia|SAMN07758829_k81_35330	Unclassified	mgs_386; mgs_1047; mgs_1468; mgs_2648; mgs_660; mgs_3001; mgs_646; mgs_1320; mgs_1192	Saccharibacteria unclassified	27457	41	10	1	Medium-quality	85.08	0
pneumonia|SAMN07758829_k81_33076	Unclassified	mgs_783; mgs_386; mgs_1848; mgs_904; mgs_689; mgs_1234; mgs_2977; mgs_1884; mgs_364; mgs_488; mgs_660; mgs_725; mgs_1253; mgs_338; mgs_3359	Saccharibacteria unclassified	31013	33	4	0	Medium-quality	89.87	0
pneumonia|SAMN07758830_k81_20359	Unclassified	mgs_2781; mgs_169; mgs_1761; mgs_592	Streptococcus mitis; Streptococcus unclassified	54874	76	13	0	Complete	100	0
pneumonia|SAMN07758832_k81_35089	Unclassified	-	-	38125	52	6	1	Medium-quality	79.47	0
pneumonia|SAMN07758832_k81_20245	Unclassified	mgs_345	Streptococcus mitis	120832	146	8	4	Medium-quality	68.31	0
pneumonia|SAMN07758833_k81_60107	Unclassified	-	-	61451	81	11	0	High-quality	100	0
pneumonia|SAMN07758833_k81_91602	Unclassified	-	-	7050	10	2	0	Complete	100	0
pneumonia|SAMN07758834_k81_195483	Unclassified	mgs_2657; mgs_986	Neisseria unclassified; Neisseria sicca	7629	12	2	0	High-quality	100	0
pneumonia|SAMN07758834_k81_179704	Unclassified	mgs_367; mgs_273; mgs_3190; mgs_1499; mgs_1364	Streptococcus oralis; Gemella haemolysans; Streptococcus unclassified	7729	11	1	0	High-quality	100	0
pneumonia|SAMN07758834_k81_140719	Unclassified	mgs_2204; mgs_2441; mgs_2989	Pauljensenia unclassified	26647	50	7	0	Medium-quality	53.56	0
pneumonia|SAMN07758835_k81_76507	Unclassified	mgs_736; mgs_3268; mgs_1319; mgs_3165; mgs_273; mgs_2373; mgs_3532; mgs_2033; mgs_373; mgs_3504; mgs_428; mgs_169; mgs_497; mgs_606; mgs_2218; mgs_950	Streptococcus unclassified; Streptococcus oralis; Streptococcus mitis; Streptococcus sp000187745; Streptococcus infantis	21640	27	5	1	Medium-quality	84.47	0
pneumonia|SAMN07758835_k81_161676	Unclassified	mgs_1237; mgs_1838; mgs_1834; mgs_3425; mgs_3336; mgs_3330	Prevotella unclassified; Prevotella jejuni; Prevotella sp000467895; Prevotella salivae; Prevotella scopos	82487	91	9	0	Complete	100	0
pneumonia|SAMN07758835_k81_6263	Unclassified	mgs_977; mgs_2887; mgs_3425	Lancefieldella unclassified; Prevotella unclassified; Prevotella salivae	73187	93	4	2	Medium-quality	68.19	0
pneumonia|SAMN07758835_k81_18862	Unclassified	mgs_1520; mgs_662; mgs_2674; mgs_2931; mgs_2203	Streptococcus unclassified; Streptococcus sp002355895; Fusobacterium periodonticum; Gemella unclassified	8610	12	1	0	Medium-quality	51.88	0
pneumonia|SAMN07758835_k81_138875	Unclassified	mgs_3494; mgs_3180	Veillonella rogosae; Veillonella unclassified	33807	45	11	0	High-quality	99.07	0
pneumonia|SAMN07758835_k81_105146	Unclassified	mgs_2800; mgs_924; mgs_3318; mgs_1034; mgs_717; mgs_1197; mgs_566; mgs_1949; mgs_3014; mgs_2123; mgs_449; mgs_592; mgs_2764; mgs_1398; mgs_1549; mgs_2158; mgs_1195; mgs_961; mgs_3462; mgs_3504; mgs_2210; mgs_500; mgs_2095; mgs_1932; mgs_810	Streptococcus unclassified; Streptococcus mitis; Streptococcus pseudopneumoniae; Streptococcus sp000187745	7936	13	7	0	Medium-quality	56.32	0
pneumonia|SAMN07758836_k81_6538	Unclassified	mgs_3494; mgs_2761; mgs_3180; mgs_2014	Veillonella rogosae; CAG-793 unclassified; Veillonella unclassified	41574	57	18	0	High-quality	100	0
pneumonia|SAMN07758836_k81_15410	Unclassified	-	-	43737	60	18	0	High-quality	100	0
pneumonia|SAMN07758838_k81_88697	Unclassified	mgs_386; mgs_110; mgs_3081; mgs_676; mgs_1327; mgs_646; mgs_1060; mgs_1504; mgs_385; mgs_2423	Saccharibacteria unclassified	28327	42	13	0	Medium-quality	83.27	0
pneumonia|SAMN07758838_k81_86034	Unclassified	mgs_986	Neisseria sicca	6907	11	2	0	High-quality	95.38	0
pneumonia|SAMN07758838_k81_100992	Unclassified	-	-	5544	2	1	0	Medium-quality	51.69	0
pneumonia|SAMN07758839_k81_37361	Unclassified	mgs_111	Stomatobaculum longum	23845	28	5	1	Medium-quality	53.56	0
pneumonia|SAMN07758839_k81_92993	Unclassified	-	-	8808	14	2	1	Medium-quality	64.01	0
pneumonia|SAMN07758840_k81_31247	Unclassified	mgs_1672	Neisseria unclassified	5910	11	1	0	Medium-quality	74.04	0
pneumonia|SAMN07758840_k81_88166	Unclassified	-	-	19175	21	10	1	Medium-quality	54.09	0
pneumonia|SAMN07758840_k81_148991	Unclassified	-	-	37950	53	17	1	High-quality	100	0
pneumonia|SAMN07758840_k81_8832	Unclassified	mgs_2100; mgs_2042; mgs_733; mgs_886; mgs_68; mgs_2210; mgs_602	Streptococcus unclassified; Granulicatella unclassified; Streptococcus infantis	12312	16	7	0	High-quality	90.47	0
pneumonia|SAMN07758840_k81_138753	Unclassified	mgs_13	Acinetobacter baumannii	58665	74	13	1	Medium-quality	85.56	0
pneumonia|SAMN07758840_k81_96882	Unclassified	-	-	19966	20	3	0	Medium-quality	54.65	0
pneumonia|SAMN07758840_k81_147038	Unclassified	-	-	72723	76	9	4	High-quality	100	0
pneumonia|SAMN07758841_k81_46735	Unclassified	-	-	15636	23	8	0	High-quality	98.29	0
pneumonia|SAMN07758850_k81_10455	Unclassified	-	-	5407	7	3	0	High-quality	97.66	0
pneumonia|SAMN07758867_k81_187	Unclassified	-	-	7913	11	1	0	Medium-quality	51.32	0
pneumonia|SAMN07758568_k81_98376	Unclassified	-	-	6581	7	0	0	Complete	100	0
pneumonia|SAMN07758569_k81_315043	Unclassified	-	-	5730	8	0	0	Complete	100	0
pneumonia|SAMN07758572_k81_144347	Unclassified	-	-	5032	6	0	0	Complete	100	0
pneumonia|SAMN07758575_k81_108510	Unclassified	-	-	7430	7	0	0	High-quality	97.39	0
pneumonia|SAMN07758580_k81_14215	Unclassified	mgs_3354; mgs_331; mgs_645; mgs_3278; mgs_3277; mgs_3102	Lachnoanaerobaculum sp000296385; Lachnoanaerobaculum unclassified; Lachnoanaerobaculum sp000287675	30239	29	3	17	Medium-quality	63.81	0
pneumonia|SAMN07758580_k81_10143	Unclassified	mgs_3471; mgs_3335; mgs_380; mgs_3183; mgs_1834; mgs_2383; mgs_230; mgs_51; mgs_2114; mgs_3213; mgs_2004; mgs_2689; mgs_3369; mgs_3272	Prevotella melaninogenica; Prevotella multiformis; Prevotella sp000467895; Prevotella unclassified; Prevotella sp000257925	104483	110	3	27	Medium-quality	78.99	0
pneumonia|SAMN07758582_k81_238692	Unclassified	mgs_2662	Fusobacterium unclassified	5268	6	0	0	Complete	100	0
pneumonia|SAMN07758588_k81_60147	Unclassified	-	-	116836	146	6	7	Medium-quality	57.42	0
pneumonia|SAMN07758592_k81_15579	Unclassified	-	-	51733	45	0	22	Medium-quality	64.16	0
pneumonia|SAMN07758594_k81_89384	Unclassified	mgs_21	Moraxella unclassified	6502	10	0	0	Complete	100	0
pneumonia|SAMN07758597_k81_67320	Unclassified	mgs_3335; mgs_1957; mgs_926; mgs_3183; mgs_2874; mgs_1834; mgs_2984; mgs_1005; mgs_1955; mgs_3510; mgs_3213; mgs_3425; mgs_1369; mgs_1723	Prevotella melaninogenica; Prevotella unclassified; Prevotella jejuni; Prevotella sp000467895; Prevotella salivae	45097	50	3	3	Medium-quality	69.56	0
pneumonia|SAMN07758602_k81_147767	Unclassified	mgs_3270	Rothia mucilaginosa	291391	306	6	13	Complete	100	0
pneumonia|SAMN07758604_k81_84726	Unclassified	mgs_2063; mgs_3552; mgs_205	Lachnoanaerobaculum unclassified; Lachnoanaerobaculum saburreum	175879	219	1	12	Complete	100	0
pneumonia|SAMN07758606_k81_100748	Unclassified	mgs_73; mgs_541; mgs_3433	Alloprevotella unclassified; Alloprevotella rava; Prevotella oris	89360	82	1	34	High-quality	100	0
pneumonia|SAMN07758608_k81_23507	Unclassified	-	-	129585	127	4	9	Medium-quality	64.94	0
pneumonia|SAMN07758608_k81_32001	Unclassified	mgs_3195; mgs_3125; mgs_2489; mgs_318	Streptococcus sp001556435; Streptococcus salivarius; Streptococcus unclassified; Streptococcus sp000187445	52884	55	4	7	Medium-quality	58.1	0
pneumonia|SAMN07758611_k81_4137	Unclassified	mgs_1733; mgs_2972; mgs_3159	Capnocytophaga sputigena; Capnocytophaga leadbetteri; Capnocytophaga sp000318275	20468	30	1	1	Medium-quality	50.06	0
pneumonia|SAMN07758611_k81_90722	Unclassified	mgs_2631; mgs_867	Granulicatella unclassified	5499	7	0	0	Complete	100	0
pneumonia|SAMN07758616_k81_138175	Unclassified	mgs_3335; mgs_1957; mgs_926; mgs_3183; mgs_2874; mgs_2984; mgs_3433; mgs_1237; mgs_1955; mgs_3510; mgs_3213; mgs_1723	Prevotella melaninogenica; Prevotella unclassified; Prevotella jejuni; Prevotella oris	49228	49	3	4	Medium-quality	76.53	0
pneumonia|SAMN07758617_k81_118130	Unclassified	mgs_926; mgs_2984; mgs_3433; mgs_3336; mgs_1237; mgs_3213; mgs_3425; mgs_1723	Prevotella jejuni; Prevotella oris; Prevotella scopos; Prevotella unclassified; Prevotella salivae	47210	50	4	4	Medium-quality	73.04	0
pneumonia|SAMN07758617_k81_81611	Unclassified	mgs_3088; mgs_1189; mgs_3584; mgs_2989	Pauljensenia odontolyticus; Pauljensenia unclassified	143355	126	7	12	High-quality	94.28	0
pneumonia|SAMN07758627_k81_76202	Unclassified	mgs_698; mgs_2875; mgs_3501; mgs_3457; mgs_233; mgs_847; mgs_717	Streptococcus mitis; Streptococcus unclassified	26249	38	2	3	High-quality	100	0
pneumonia|SAMN07758629_k81_4249	Unclassified	mgs_1814; mgs_2203	Fusobacterium unclassified; Gemella unclassified	5220	7	0	0	Medium-quality	74.63	0
pneumonia|SAMN07758629_k81_237601	Unclassified	-	-	5342	6	0	0	Complete	100	0
pneumonia|SAMN07758632_k81_75069	Unclassified	mgs_3059; mgs_3335; mgs_3183; mgs_2874; mgs_3372; mgs_3433; mgs_3330; mgs_1957; mgs_926; mgs_2984; mgs_1237; mgs_1955; mgs_3213; mgs_3510; mgs_3425; mgs_1723	Prevotella unclassified; Prevotella melaninogenica; Prevotella oris; Prevotella jejuni; Prevotella salivae	45784	49	3	3	Medium-quality	79.49	0
pneumonia|SAMN07758634_k81_74185	Unclassified	mgs_926; mgs_2874; mgs_2984; mgs_1005; mgs_3433; mgs_3336; mgs_3330; mgs_51; mgs_3510; mgs_3213; mgs_1723	Prevotella jejuni; Prevotella unclassified; Prevotella oris; Prevotella scopos; Prevotella sp000467895	51513	56	3	5	Medium-quality	73.65	0
pneumonia|SAMN07758635_k81_45471	Unclassified	mgs_567	Fusobacterium periodonticum	37175	37	1	17	Medium-quality	73.34	0
pneumonia|SAMN07758638_k81_28841	Unclassified	mgs_3335; mgs_1957; mgs_926; mgs_3183; mgs_3372; mgs_2984; mgs_1955; mgs_3510; mgs_3213; mgs_2017; mgs_2689; mgs_1723; mgs_3369; mgs_161	Prevotella melaninogenica; Prevotella unclassified; Prevotella jejuni; Prevotella sp000257925; Prevotella veroralis	43364	50	1	10	High-quality	98.52	0
pneumonia|SAMN07758638_k81_31851	Unclassified	mgs_1203; mgs_2; mgs_2984	Prevotella jejuni; Prevotella pallens	7748	4	0	0	Medium-quality	60.15	0
pneumonia|SAMN07758642_k81_77544	Unclassified	mgs_3270	Rothia mucilaginosa	264041	290	6	12	High-quality	94.78	0
pneumonia|SAMN07758645_k81_110454	Unclassified	mgs_2063; mgs_3552; mgs_205	Lachnoanaerobaculum unclassified; Lachnoanaerobaculum saburreum	178427	221	1	11	Complete	100	0
pneumonia|SAMN07758647_k81_61200	Unclassified	-	-	11923	13	0	1	Medium-quality	63.81	0
pneumonia|SAMN07758647_k81_97087	Unclassified	-	-	62089	64	2	2	Medium-quality	51.9	0
pneumonia|SAMN07758650_k81_34716	Unclassified	mgs_926; mgs_2874; mgs_3372; mgs_2984; mgs_3336; mgs_1723	Prevotella jejuni; Prevotella unclassified; Prevotella scopos	50140	56	3	4	Medium-quality	72.12	0
pneumonia|SAMN07758651_k81_82326	Unclassified	mgs_2315; mgs_1713	Fusobacterium unclassified; Streptococcus unclassified	6216	9	0	0	Complete	100	0
pneumonia|SAMN07758653_k81_6742	Unclassified	mgs_3462	Streptococcus mitis	14767	27	1	3	High-quality	100	0
pneumonia|SAMN07758653_k81_55996	Unclassified	mgs_276; mgs_753	Johnsonella ignava; Leptotrichia unclassified	84977	110	2	12	Medium-quality	58.12	0
pneumonia|SAMN07758653_k81_19353	Unclassified	-	-	114598	135	6	7	Medium-quality	67.29	0
pneumonia|SAMN07758655_k81_282078	Unclassified	mgs_3125; mgs_2590; mgs_3540	Streptococcus salivarius; Streptococcus unclassified; Streptococcus sp001556435	33727	37	1	7	Medium-quality	74.7	0
pneumonia|SAMN07758656_k81_78749	Unclassified	mgs_3335; mgs_926; mgs_3183; mgs_2874; mgs_2984; mgs_3336; mgs_1955; mgs_3510; mgs_1369; mgs_1723	Prevotella melaninogenica; Prevotella jejuni; Prevotella unclassified; Prevotella scopos	45234	51	3	4	High-quality	100	0
pneumonia|SAMN07758657_k81_48190	Unclassified	-	-	23026	25	3	3	Medium-quality	50.91	0
pneumonia|SAMN07758658_k81_74375	Unclassified	mgs_926; mgs_2874; mgs_2984; mgs_3433; mgs_3336; mgs_51; mgs_3213; mgs_3510; mgs_1723	Prevotella jejuni; Prevotella unclassified; Prevotella oris; Prevotella scopos; Prevotella sp000467895	50609	49	3	4	Medium-quality	72.62	0
pneumonia|SAMN07758662_k81_12800	Unclassified	mgs_3042; mgs_1838; mgs_2984; mgs_1005	Prevotella histicola; Prevotella jejuni; Prevotella unclassified	28404	19	0	8	Medium-quality	67.64	0
pneumonia|SAMN07758664_k81_60337	Unclassified	mgs_3394; mgs_1957; mgs_2984; mgs_3433; mgs_3522; mgs_1838; mgs_143; mgs_2689	Prevotella buccae; Prevotella unclassified; Prevotella jejuni; Prevotella oris; Prevotella baroniae	90658	87	3	33	High-quality	100	0
pneumonia|SAMN07758665_k81_4595	Unclassified	mgs_1687; mgs_3335; mgs_926; mgs_3183; mgs_2874; mgs_1005; mgs_1955; mgs_2017	Prevotella melaninogenica; Prevotella jejuni; Prevotella unclassified	25773	32	1	3	Medium-quality	58.55	0
pneumonia|SAMN07758668_k81_83207	Unclassified	mgs_3470; mgs_2142; mgs_1957; mgs_173; mgs_2874; mgs_1834; mgs_3336; mgs_1838; mgs_2763; mgs_1723	Prevotella melaninogenica; Prevotella unclassified; Prevotella sp000467895; Prevotella scopos; Prevotella jejuni	30693	43	1	4	Medium-quality	53.29	0
pneumonia|SAMN07758669_k81_30439	Unclassified	mgs_535; mgs_2989	Pauljensenia unclassified	164101	156	3	5	Medium-quality	66.25	0
pneumonia|SAMN07758669_k81_182383	Unclassified	-	-	5791	7	0	0	Complete	100	0
pneumonia|SAMN07758670_k81_89178	Unclassified	mgs_2728; mgs_1389; mgs_926; mgs_3183; mgs_3372; mgs_2984; mgs_3336; mgs_3330; mgs_1237; mgs_3213; mgs_2433; mgs_2478	Prevotella melaninogenica; Prevotella unclassified; Prevotella jejuni; Prevotella scopos	93334	100	1	50	High-quality	100	0
pneumonia|SAMN07758671_k81_51392	Unclassified	mgs_3114; mgs_3425; mgs_1814; mgs_144	Granulicatella unclassified; Prevotella salivae; Fusobacterium unclassified; Prevotella unclassified	49819	58	2	11	High-quality	100	0
pneumonia|SAMN07758673_k81_8496	Unclassified	mgs_3042; mgs_1957; mgs_926; mgs_1834; mgs_2984; mgs_1723	Prevotella histicola; Prevotella unclassified; Prevotella jejuni; Prevotella sp000467895	83218	83	2	29	High-quality	100	0
pneumonia|SAMN07758675_k81_13948	Unclassified	mgs_1920; mgs_2984	Prevotella veroralis; Prevotella jejuni	48196	29	2	4	Medium-quality	75.05	0
pneumonia|SAMN07758675_k81_44669	Unclassified	mgs_3335; mgs_1957; mgs_926; mgs_3183; mgs_2874; mgs_2984; mgs_3433; mgs_3336; mgs_1955; mgs_3510; mgs_2017; mgs_2004; mgs_1723	Prevotella melaninogenica; Prevotella unclassified; Prevotella jejuni; Prevotella oris; Prevotella scopos	60087	62	3	9	Medium-quality	86.23	0
pneumonia|SAMN07758680_k81_24825	Unclassified	-	-	6966	6	0	0	Complete	100	0
pneumonia|SAMN07758682_k81_38950	Unclassified	-	-	6337	7	0	0	Medium-quality	64.05	0
pneumonia|SAMN07758683_k81_172290	Unclassified	mgs_3584	Pauljensenia unclassified	61639	67	2	2	Medium-quality	51.52	0
pneumonia|SAMN07758684_k81_121955	Unclassified	-	-	7008	7	0	0	Complete	100	0
pneumonia|SAMN07758685_k81_86699	Unclassified	mgs_2641; mgs_1513; mgs_3186; mgs_2730; mgs_3046	Fusobacterium unclassified; RUG343 unclassified; Capnocytophaga unclassified; Streptococcus unclassified; Streptococcus parasanguinis	5341	7	0	0	Complete	100	0
pneumonia|SAMN07758692_k81_59878	Unclassified	mgs_121; mgs_914; mgs_3508	Lachnospiraceae unclassified; Fusobacterium unclassified; Leptotrichiaceae unclassified	186781	217	3	17	Complete	100	0
pneumonia|SAMN07758695_k81_28058	Unclassified	mgs_3059; mgs_3335; mgs_1957; mgs_926; mgs_3183; mgs_2874; mgs_1834; mgs_2984; mgs_1005; mgs_3336; mgs_1955; mgs_3510; mgs_2017; mgs_3425; mgs_1723	Prevotella unclassified; Prevotella melaninogenica; Prevotella jejuni; Prevotella sp000467895; Prevotella scopos; Prevotella salivae	48757	51	3	3	Medium-quality	69.91	0
pneumonia|SAMN07758695_k81_62787	Unclassified	mgs_3186; mgs_1713; mgs_2730; mgs_3046; mgs_174	Capnocytophaga unclassified; Streptococcus unclassified; Streptococcus parasanguinis; Streptococcus oralis	5527	7	0	0	Complete	100	0
pneumonia|SAMN07758698_k81_48596	Unclassified	mgs_3161; mgs_124; mgs_161	Prevotella unclassified; Prevotella marshii; Prevotella veroralis	57154	47	3	28	High-quality	100	0
pneumonia|SAMN07758702_k81_86279	Unclassified	mgs_1203; mgs_2; mgs_2984	Prevotella jejuni; Prevotella pallens	6885	5	0	0	Medium-quality	53.45	0
pneumonia|SAMN07758705_k81_59611	Unclassified	mgs_3533; mgs_2449; mgs_2987; mgs_3407	CAG-611 unclassified; Parvimonas unclassified; Parvimonas micra; RF39 unclassified	102265	131	2	11	Medium-quality	68.2	0
pneumonia|SAMN07758705_k81_92980	Unclassified	mgs_3430	Anaeroglobus micronuciformis	19594	26	1	8	Medium-quality	51.78	0
pneumonia|SAMN07758706_k81_55890	Unclassified	-	-	7058	5	0	0	High-quality	100	0
pneumonia|SAMN07758707_k81_62564	Unclassified	mgs_3584	Pauljensenia unclassified	81125	70	2	9	Medium-quality	53.16	0
pneumonia|SAMN07758714_k81_34174	Unclassified	mgs_4; mgs_1799; mgs_2010; mgs_2066; mgs_500; mgs_2340; mgs_3284; mgs_566; mgs_2764; mgs_888	Streptococcus pneumoniae; Leptotrichiaceae unclassified; Leptotrichia unclassified; Streptococcus unclassified; Streptococcus mitis; Fusobacterium periodonticum	9698	16	1	1	Medium-quality	61.88	0
pneumonia|SAMN07758717_k81_163516	Unclassified	-	-	5729	7	0	0	Complete	100	0
pneumonia|SAMN07758718_k81_193527	Unclassified	mgs_2024; mgs_3112	Granulicatella unclassified	52019	55	1	2	Medium-quality	71.58	0
pneumonia|SAMN07758718_k81_316195	Unclassified	-	-	8500	9	0	0	Complete	100	0
pneumonia|SAMN07758718_k81_316254	Unclassified	-	-	6614	6	0	0	Complete	100	0
pneumonia|SAMN07758719_k81_26903	Unclassified	mgs_3261; mgs_1094; mgs_263	Pauljensenia sp000411415; Pauljensenia unclassified	6708	7	0	1	High-quality	100	0
pneumonia|SAMN07758720_k81_46285	Unclassified	mgs_2315	Fusobacterium unclassified	5570	9	0	0	Complete	100	0
pneumonia|SAMN07758720_k81_58423	Unclassified	mgs_2657; mgs_552; mgs_3095; mgs_2861; mgs_1266; mgs_193; mgs_2988; mgs_3550	Neisseria unclassified; Neisseria meningitidis; Neisseria subflava; Haemophilus haemolyticus; Haemophilus unclassified; Neisseria weaveri; Haemophilus parainfluenzae	7607	11	1	2	High-quality	95.75	0
pneumonia|SAMN07758723_k81_63538	Unclassified	mgs_2315; mgs_2449; mgs_2987	Fusobacterium unclassified; Parvimonas unclassified; Parvimonas micra	120288	121	1	11	Medium-quality	86.12	0
pneumonia|SAMN07758728_k81_155315	Unclassified	mgs_3270	Rothia mucilaginosa	293375	310	7	12	High-quality	90.69	0
pneumonia|SAMN07758728_k81_156227	Unclassified	mgs_2763	Prevotella melaninogenica	5145	5	0	0	Complete	100	0
pneumonia|SAMN07758734_k81_27701	Unclassified	mgs_3046	Streptococcus parasanguinis	59916	59	1	5	High-quality	100	0
pneumonia|SAMN07758740_k81_19173	Unclassified	mgs_430	Streptococcus dentisani	50242	65	4	5	Medium-quality	58.4	0
pneumonia|SAMN07758741_k81_50593	Unclassified	mgs_2631	Granulicatella unclassified	5484	7	0	0	Complete	100	0
pneumonia|SAMN07758743_k81_24991	Unclassified	mgs_73; mgs_3510; mgs_926; mgs_2984; mgs_1723	Alloprevotella unclassified; Prevotella unclassified; Prevotella jejuni	24251	26	1	2	Medium-quality	55.89	0
pneumonia|SAMN07758744_k81_145704	Unclassified	mgs_476	Streptococcus oralis	237212	292	7	11	Complete	100	0
pneumonia|SAMN07758746_k81_10530	Unclassified	-	-	40970	47	5	5	Medium-quality	58.5	0
pneumonia|SAMN07758786_k81_137518	Unclassified	mgs_859; mgs_2177; mgs_924; mgs_354; mgs_102; mgs_169; mgs_497; mgs_2373	Streptococcus unclassified; Streptococcus mitis; Streptococcus oralis	36515	37	2	5	Medium-quality	71.65	0
pneumonia|SAMN07758789_k81_23088	Unclassified	-	-	40115	53	2	7	Medium-quality	88.53	0
pneumonia|SAMN07758790_k81_40300	Unclassified	mgs_3041	Fusobacterium unclassified	117473	153	8	16	Medium-quality	74.19	0
pneumonia|SAMN07758791_k81_61399	Unclassified	-	-	198210	183	3	91	High-quality	100	0
pneumonia|SAMN07758792_k81_19914	Unclassified	mgs_2063; mgs_205	Lachnoanaerobaculum unclassified; Lachnoanaerobaculum saburreum	102328	131	1	8	Medium-quality	53.35	0
pneumonia|SAMN07758793_k81_37185	Unclassified	-	-	5539	7	0	0	Complete	100	0
pneumonia|SAMN07758794_k81_10840	Unclassified	mgs_926; mgs_1527; mgs_3202; mgs_2984; mgs_2017; mgs_2854; mgs_3510; mgs_1723	Prevotella jejuni; Alloprevotella unclassified; Prevotella intermedia; Prevotella unclassified; Prevotella aurantiaca	24172	25	1	2	Medium-quality	55.72	0
pneumonia|SAMN07758799_k81_59088	Unclassified	-	-	26455	21	1	7	Medium-quality	52.99	0
pneumonia|SAMN07758799_k81_15121	Unclassified	mgs_371	Kluyvera ascorbata	52766	62	1	7	Medium-quality	58.28	0
pneumonia|SAMN07758808_k81_42611	Unclassified	-	-	78040	94	5	13	Medium-quality	57.53	0
pneumonia|SAMN07758808_k81_21364	Unclassified	mgs_3046	Streptococcus parasanguinis	120796	126	3	3	Medium-quality	58.96	0
pneumonia|SAMN07758809_k81_196935	Unclassified	-	-	5505	7	0	0	Complete	100	0
pneumonia|SAMN07758810_k81_115446	Unclassified	mgs_2631	Granulicatella unclassified	5542	7	0	0	Complete	100	0
pneumonia|SAMN07758813_k81_22628	Unclassified	mgs_3189; mgs_25; mgs_16; mgs_1592; mgs_1767; mgs_1241	Rothia mucilaginosa; Rothia sp001808955; Rothia unclassified	95984	93	1	6	Medium-quality	53.56	0
pneumonia|SAMN07758817_k81_132788	Unclassified	mgs_512; mgs_347; mgs_3401; mgs_3259; mgs_766	Leptotrichia hofstadii; Leptotrichia buccalis; Leptotrichia unclassified; Leptotrichia massiliensis; Leptotrichia sp000469385	50121	50	0	13	Medium-quality	65.16	0
pneumonia|SAMN07758817_k81_88599	Unclassified	mgs_3552	Lachnoanaerobaculum saburreum	91809	69	0	5	Medium-quality	55.01	0
pneumonia|SAMN07758817_k81_116954	Unclassified	-	-	6839	5	0	0	High-quality	100	0
pneumonia|SAMN07758818_k81_56992	Unclassified	-	-	5603	8	0	0	Complete	100	0
pneumonia|SAMN07758818_k81_2226	Unclassified	mgs_3335; mgs_1957; mgs_926; mgs_3183; mgs_2874; mgs_1005; mgs_1955; mgs_3510; mgs_3213; mgs_1723	Prevotella melaninogenica; Prevotella unclassified; Prevotella jejuni	39359	44	3	3	Medium-quality	89.42	0
pneumonia|SAMN07758819_k81_3086	Unclassified	mgs_526; mgs_638; mgs_379	Streptococcus unclassified; Streptococcus sinensis; Streptococcus mitis	70328	82	4	21	Medium-quality	55.03	0
pneumonia|SAMN07758819_k81_1268	Unclassified	mgs_3195; mgs_3125; mgs_403; mgs_3014; mgs_318	Streptococcus sp001556435; Streptococcus salivarius; Streptococcus mitis; Streptococcus pseudopneumoniae; Streptococcus sp000187445	96678	95	7	7	High-quality	100	0
pneumonia|SAMN07758819_k81_4845	Unclassified	mgs_703	Streptococcus mitis	5057	8	0	0	Complete	100	0
pneumonia|SAMN07758820_k81_66101	Unclassified	-	-	80937	93	3	25	Medium-quality	79.85	0
pneumonia|SAMN07758821_k81_73921	Unclassified	-	-	37622	49	6	9	Medium-quality	50.48	0
pneumonia|SAMN07758821_k81_8113	Unclassified	mgs_154	Paracoccus yeei	40667	56	2	25	Medium-quality	81.27	0
pneumonia|SAMN07758821_k81_90175	Unclassified	-	-	88076	104	2	22	Medium-quality	57.78	0
pneumonia|SAMN07758823_k81_82961	Unclassified	mgs_2854; mgs_926; mgs_1527; mgs_3202	Prevotella aurantiaca; Prevotella jejuni; Alloprevotella unclassified; Prevotella intermedia	51104	52	4	6	High-quality	100	0
pneumonia|SAMN07758823_k81_101575	Unclassified	mgs_1146	Leptotrichia unclassified	5259	8	0	0	Complete	100	0
pneumonia|SAMN07758824_k81_83133	Unclassified	mgs_249	Streptococcus unclassified	8161	6	0	0	Medium-quality	81.18	0
pneumonia|SAMN07758825_k81_49429	Unclassified	mgs_2641; mgs_3186; mgs_2730; mgs_3462; mgs_3046	Fusobacterium unclassified; Capnocytophaga unclassified; Streptococcus unclassified; Streptococcus mitis; Streptococcus parasanguinis	5286	7	0	0	High-quality	100	0
pneumonia|SAMN07758829_k81_23413	Unclassified	mgs_3031; mgs_3584; mgs_2441; mgs_2989	Pauljensenia unclassified	97085	84	4	11	Medium-quality	55.67	0
pneumonia|SAMN07758831_k81_35485	Unclassified	mgs_3503; mgs_3243; mgs_2448; mgs_350	Granulicatella adiacens; Streptococcus infantis; Streptococcus unclassified	112751	97	2	6	Medium-quality	68.46	0
pneumonia|SAMN07758831_k81_68965	Unclassified	mgs_1364	Streptococcus unclassified	91731	101	5	5	Medium-quality	73.42	0
pneumonia|SAMN07758834_k81_228464	Unclassified	mgs_2631	Granulicatella unclassified	5548	6	0	0	Complete	100	0
pneumonia|SAMN07758835_k81_113323	Unclassified	-	-	61079	65	2	2	Medium-quality	51.06	0
pneumonia|SAMN07758837_k81_24347	Unclassified	mgs_1800; mgs_3584	Pauljensenia unclassified	73374	75	3	4	Medium-quality	55.4	0
pneumonia|SAMN07758837_k81_86013	Unclassified	mgs_535; mgs_3257; mgs_270; mgs_183; mgs_2989	Pauljensenia unclassified; Pauljensenia bouchesdurhonensis	177639	190	5	5	Complete	100	0
pneumonia|SAMN07758839_k81_68089	Unclassified	-	-	116207	110	2	2	Medium-quality	54.82	0
pneumonia|SAMN07758839_k81_109401	Unclassified	mgs_535; mgs_183; mgs_3249; mgs_1094; mgs_1189; mgs_270; mgs_3257; mgs_2989	Pauljensenia unclassified; Pauljensenia cellulosilytica; Pauljensenia bouchesdurhonensis	172136	184	2	5	Medium-quality	68.32	0
pneumonia|SAMN07758839_k81_122338	Unclassified	-	-	19764	21	2	3	Medium-quality	55.15	0
pneumonia|SAMN07758839_k81_125514	Unclassified	mgs_2641; mgs_3186; mgs_2730; mgs_3046	Fusobacterium unclassified; Capnocytophaga unclassified; Streptococcus unclassified; Streptococcus parasanguinis	5644	7	0	0	Complete	100	0
pneumonia|SAMN07758840_k81_151890	Unclassified	-	-	7385	10	0	0	Complete	100	0
pneumonia|SAMN07758841_k81_69266	Unclassified	mgs_3510; mgs_1957; mgs_926; mgs_3372; mgs_2984	Prevotella unclassified; Prevotella jejuni	47873	47	3	3	High-quality	100	0
pneumonia|SAMN07758841_k81_69418	Unclassified	mgs_187; mgs_2744; mgs_673; mgs_961; mgs_2448; mgs_350; mgs_2460; mgs_2373; mgs_1814; mgs_476	Streptococcus sp000411475; Streptococcus unclassified; Streptococcus sp000314795; Streptococcus mitis; Streptococcus infantis; Streptococcus oralis; Fusobacterium unclassified	36596	43	3	10	Medium-quality	72.11	0
pneumonia|SAMN07758565_k81_18171_1	Unclassified	mgs_1237; mgs_2017; mgs_1834	Prevotella unclassified; Prevotella sp000467895	34659	36	12	1	High-quality	100	0
pneumonia|SAMN07758566_k81_14705_1	Unclassified	-	-	23195	25	7	0	High-quality	100	0
pneumonia|SAMN07758571_k81_125613_1	Unclassified	mgs_3336	Prevotella scopos	31861	33	11	1	High-quality	94.55	0
pneumonia|SAMN07758571_k81_34782_1	Unclassified	mgs_376; mgs_1834	Prevotella maculosa; Prevotella sp000467895	29497	52	7	0	High-quality	100	0
pneumonia|SAMN07758572_k81_106191_1	Unclassified	mgs_914	Fusobacterium unclassified	33504	52	17	1	Medium-quality	78.47	0
pneumonia|SAMN07758574_k81_10629_1	Unclassified	mgs_116; mgs_3549; mgs_3415; mgs_3095; mgs_1962; mgs_2208; mgs_3447; mgs_3547	Neisseria sp000090875; Neisseria unclassified; Neisseria cinerea; Neisseria subflava; Neisseria sp000186165	21577	42	14	0	Medium-quality	56.47	0
pneumonia|SAMN07758574_k81_6580_1	Unclassified	-	-	20842	22	7	0	High-quality	96.45	0
pneumonia|SAMN07758575_k81_74164_1	Unclassified	mgs_2854; mgs_926; mgs_3202; mgs_2984	Prevotella aurantiaca; Prevotella jejuni; Prevotella intermedia	34859	38	5	2	Medium-quality	80.36	0
pneumonia|SAMN07758576_k81_97925_1	Unclassified	mgs_783; mgs_386; mgs_110; mgs_3081; mgs_1282; mgs_109; mgs_1060; mgs_1504; mgs_385	Saccharibacteria unclassified	33012	46	11	0	High-quality	100	0
pneumonia|SAMN07758576_k81_32958_1	Unclassified	mgs_982; mgs_84	Capnocytophaga unclassified; Capnocytophaga gingivalis	39926	51	3	0	Medium-quality	87.3	0
pneumonia|SAMN07758576_k81_62273_1	Unclassified	mgs_2094; mgs_3399; mgs_1933; mgs_1130	Oribacterium sinus; Oribacterium unclassified	41107	53	10	1	High-quality	100	0
pneumonia|SAMN07758577_k81_27077_1	Unclassified	mgs_2657; mgs_3095; mgs_3480; mgs_1266; mgs_193; mgs_3384; mgs_2208; mgs_2988; mgs_3550; mgs_2138	Neisseria unclassified; Neisseria subflava; Haemophilus unclassified; Neisseria weaveri; Haemophilus parainfluenzae; Haemophilus haemolyticus	5059	7	1	0	Medium-quality	60.37	0
pneumonia|SAMN07758581_k81_35450_1	Unclassified	mgs_3211	F0040 unclassified	43864	55	11	0	High-quality	97.52	0
pneumonia|SAMN07758587_k81_75080_1	Unclassified	-	-	6427	8	1	0	High-quality	100	0
pneumonia|SAMN07758587_k81_39422_1	Unclassified	mgs_2511; mgs_3272	Prevotella unclassified; Prevotella melaninogenica	52970	83	20	2	High-quality	90.25	0
pneumonia|SAMN07758589_k81_145811_1	Unclassified	mgs_3436; mgs_3029	Solobacterium unclassified; Prevotella nanceiensis	6347	7	2	0	High-quality	100	0
pneumonia|SAMN07758589_k81_64658_1	Unclassified	mgs_1260; mgs_3421; mgs_2655	Porphyromonas unclassified; Porphyromonas sp000467855; Porphyromonas somerae	34166	38	6	2	Medium-quality	76.02	0
pneumonia|SAMN07758596_k81_7740_1	Unclassified	mgs_3400; mgs_3393; mgs_3211; mgs_2508	F0040 unclassified	30315	31	7	5	High-quality	97.21	30.72
pneumonia|SAMN07758597_k81_48000_1	Unclassified	mgs_1838	Prevotella jejuni	29681	29	12	1	High-quality	90.08	0
pneumonia|SAMN07758598_k81_53877_1	Unclassified	-	-	32406	49	21	0	High-quality	90.91	0
pneumonia|SAMN07758598_k81_26638_1	Unclassified	mgs_2381; mgs_1199; mgs_421; mgs_1191	Saccharibacteria unclassified	31003	43	7	0	High-quality	96.34	0
pneumonia|SAMN07758602_k81_85001_1	Unclassified	mgs_3211	F0040 unclassified	47551	55	15	0	High-quality	100	0
pneumonia|SAMN07758604_k81_72778_1	Unclassified	-	-	28712	36	12	0	Medium-quality	81.69	0
pneumonia|SAMN07758605_k81_25336_1	Unclassified	mgs_3430	Anaeroglobus micronuciformis	32037	43	15	0	High-quality	98.57	0
pneumonia|SAMN07758611_k81_24576_1	Unclassified	mgs_3017; mgs_1134; mgs_2973	Fusobacterium unclassified; Capnocytophaga unclassified; Capnocytophaga leadbetteri	36725	57	10	2	Medium-quality	57.86	0
pneumonia|SAMN07758612_k81_20438_1	Unclassified	mgs_3042; mgs_1718	Prevotella histicola; Prevotella sp000257925	6535	7	3	0	Medium-quality	53.1	0
pneumonia|SAMN07758612_k81_75810_1	Unclassified	mgs_1288	Gemella unclassified	7477	8	3	0	High-quality	100	0
pneumonia|SAMN07758612_k81_44570_1	Unclassified	mgs_3494; mgs_2635; mgs_3180; mgs_3512; mgs_3461	Veillonella rogosae; Veillonella unclassified; Gemella unclassified; Veillonella atypica	41476	56	21	0	High-quality	100	0
pneumonia|SAMN07758616_k81_64175_1	Unclassified	mgs_3211	F0040 unclassified	23270	34	4	1	Medium-quality	51.74	0
pneumonia|SAMN07758617_k81_9515_1	Unclassified	mgs_3494; mgs_2635; mgs_3512	Veillonella rogosae; Veillonella unclassified; Gemella unclassified	41517	56	21	0	High-quality	100	0
pneumonia|SAMN07758617_k81_96159_1	Unclassified	mgs_3000; mgs_3329; mgs_3512	Fusobacterium unclassified; Leptotrichiaceae unclassified; Gemella unclassified	37834	45	17	0	High-quality	94.43	0
pneumonia|SAMN07758617_k81_59441_1	Unclassified	mgs_73	Alloprevotella unclassified	32848	42	9	0	Medium-quality	76.34	0
pneumonia|SAMN07758617_k81_41976_1	Unclassified	-	-	27862	31	7	3	High-quality	100	19.87
pneumonia|SAMN07758618_k81_10184_1	Unclassified	-	-	12280	15	6	0	Medium-quality	56.84	0
pneumonia|SAMN07758618_k81_47914_1	Unclassified	mgs_3211; mgs_1289	F0040 unclassified	32604	35	11	0	Medium-quality	72.49	0
pneumonia|SAMN07758620_k81_823_1	Unclassified	-	-	45715	52	13	0	High-quality	100	0
pneumonia|SAMN07758625_k81_107365_1	Unclassified	-	-	14662	16	7	0	Medium-quality	67.95	0
pneumonia|SAMN07758627_k81_55516_1	Unclassified	mgs_842	Gemella unclassified	18084	21	2	0	Medium-quality	85.92	0
pneumonia|SAMN07758632_k81_78500_1	Unclassified	mgs_3051; mgs_3025; mgs_3382	Campylobacter concisus; Campylobacter unclassified	98873	110	21	15	High-quality	94.12	0
pneumonia|SAMN07758634_k81_138596_1	Unclassified	mgs_3161; mgs_3533; mgs_1288; mgs_3274; mgs_1186; mgs_2565	Prevotella unclassified; CAG-611 unclassified; Gemella unclassified; RUG343 unclassified; Fusobacterium unclassified	24739	36	4	0	High-quality	100	0
pneumonia|SAMN07758635_k81_42940_1	Unclassified	mgs_3461	Veillonella atypica	26505	23	11	0	Medium-quality	64.19	0
pneumonia|SAMN07758638_k81_16654_1	Unclassified	mgs_386; mgs_2381; mgs_421; mgs_2242; mgs_1253; mgs_1199; mgs_1191; mgs_1192	Saccharibacteria unclassified	30032	40	8	0	High-quality	93.31	0
pneumonia|SAMN07758640_k81_144734_1	Unclassified	mgs_1931; mgs_3316; mgs_3164; mgs_2208	Neisseria unclassified; Neisseria mucosa	23635	32	8	0	Medium-quality	52.15	0
pneumonia|SAMN07758641_k81_52358_1	Unclassified	mgs_3180	Veillonella unclassified	32994	42	12	0	High-quality	96.68	0
pneumonia|SAMN07758641_k81_60223_1	Unclassified	mgs_2511; mgs_1695	Prevotella unclassified; CAG-917 unclassified	42383	73	16	2	Medium-quality	61.26	0
pneumonia|SAMN07758643_k81_95986_1	Unclassified	mgs_3211; mgs_1289	F0040 unclassified	35862	43	13	0	Medium-quality	79.73	0
pneumonia|SAMN07758644_k81_42192_1	Unclassified	mgs_3417	Prevotella melaninogenica	43818	55	8	1	Medium-quality	86.68	0
pneumonia|SAMN07758645_k81_69472_1	Unclassified	mgs_3433	Prevotella oris	27706	34	9	0	Medium-quality	65.24	0
pneumonia|SAMN07758645_k81_22032_1	Unclassified	-	-	84844	101	7	0	Medium-quality	51.82	0
pneumonia|SAMN07758646_k81_38109_1	Unclassified	mgs_51; mgs_1237; mgs_1834	Prevotella sp000467895; Prevotella unclassified	33892	36	11	0	High-quality	100	0
pneumonia|SAMN07758647_k81_69707_1	Unclassified	mgs_221; mgs_254; mgs_2213; mgs_2112; mgs_341; mgs_2642; mgs_2783; mgs_3486; mgs_1185; mgs_106	Saccharimonadaceae unclassified	37010	50	17	2	High-quality	99.62	11.56
pneumonia|SAMN07758647_k81_75174_1	Unclassified	mgs_783; mgs_386; mgs_1848; mgs_3081; mgs_904; mgs_689; mgs_1234; mgs_676; mgs_2977; mgs_364; mgs_488; mgs_725; mgs_1253; mgs_338; mgs_3359	Saccharibacteria unclassified	39287	50	7	3	High-quality	100	0
pneumonia|SAMN07758649_k81_84699_1	Unclassified	mgs_3337; mgs_1009	Mogibacterium diversum; Mogibacterium unclassified	26001	21	5	0	Medium-quality	67.17	0
pneumonia|SAMN07758649_k81_23071_1	Unclassified	mgs_331; mgs_2063	Lachnoanaerobaculum unclassified	41207	63	14	0	High-quality	93.28	0
pneumonia|SAMN07758650_k81_74406_1	Unclassified	mgs_3211; mgs_1289	F0040 unclassified	43695	51	14	0	High-quality	97.15	0
pneumonia|SAMN07758650_k81_2822_1	Unclassified	mgs_1834	Prevotella sp000467895	6265	7	3	0	Medium-quality	61.88	0
pneumonia|SAMN07758653_k81_21845_1	Unclassified	mgs_367; mgs_273; mgs_3190; mgs_1499; mgs_1364	Streptococcus oralis; Gemella haemolysans; Streptococcus unclassified	6040	8	1	0	High-quality	100	0
pneumonia|SAMN07758653_k81_194263_1	Unclassified	mgs_2878; mgs_2800; mgs_2046; mgs_2271; mgs_1318; mgs_1107; mgs_2546; mgs_576; mgs_2106; mgs_847; mgs_1236; mgs_602; mgs_1364	Leptotrichia unclassified; Streptococcus unclassified; Parvimonas unclassified; Fusobacterium unclassified; Haemophilus unclassified; Streptococcus pseudopneumoniae; Streptococcus mitis; Streptococcus infantis	6370	8	1	0	High-quality	100	0
pneumonia|SAMN07758653_k81_168026_1	Unclassified	mgs_3494; mgs_2761; mgs_2014; mgs_2246	Veillonella rogosae; CAG-793 unclassified; Veillonella unclassified; Fusobacterium unclassified	46960	66	20	2	High-quality	100	0
pneumonia|SAMN07758653_k81_2995_1	Unclassified	mgs_3186; mgs_3000; mgs_3329; mgs_3512	Capnocytophaga unclassified; Fusobacterium unclassified; Leptotrichiaceae unclassified; Gemella unclassified	40571	52	18	0	High-quality	100	0
pneumonia|SAMN07758653_k81_46927_1	Unclassified	mgs_1439	Veillonella unclassified	28174	41	15	0	Medium-quality	74.59	0
pneumonia|SAMN07758653_k81_165325_1	Unclassified	-	-	46830	56	6	2	Medium-quality	67.12	0
pneumonia|SAMN07758657_k81_9716_1	Unclassified	mgs_3408; mgs_1866; mgs_3457; mgs_379; mgs_2271	Streptococcus unclassified; Streptococcus mitis; Fusobacterium unclassified	14624	15	2	0	High-quality	100	0
pneumonia|SAMN07758657_k81_55600_1	Unclassified	mgs_484; mgs_1369; mgs_27	Phocaeicola abscessus; Prevotella unclassified; Prevotella shahii	38724	42	7	2	Medium-quality	51.17	0
pneumonia|SAMN07758657_k81_62817_1	Unclassified	-	-	33417	43	16	0	High-quality	100	0
pneumonia|SAMN07758659_k81_13360_1	Unclassified	mgs_3042; mgs_73; mgs_3510; mgs_3330	Prevotella histicola; Alloprevotella unclassified; Prevotella unclassified	55984	54	7	3	Medium-quality	88.73	0
pneumonia|SAMN07758660_k81_16320_1	Unclassified	-	-	30492	36	12	0	Medium-quality	86.75	0
pneumonia|SAMN07758666_k81_170506_1	Unclassified	mgs_2970; mgs_2689; mgs_3369; mgs_161	Alloprevotella unclassified; Prevotella unclassified; Prevotella sp000257925; Prevotella veroralis	13103	12	3	2	Medium-quality	80.65	54
pneumonia|SAMN07758667_k81_62562_1	Unclassified	mgs_1288; mgs_1005	Gemella unclassified; Prevotella unclassified	38378	41	6	2	Medium-quality	57.05	0
pneumonia|SAMN07758669_k81_10346_1	Unclassified	mgs_926; mgs_1527	Prevotella jejuni; Alloprevotella unclassified	40368	48	5	2	High-quality	91.71	0
pneumonia|SAMN07758670_k81_112902_1	Unclassified	mgs_3470; mgs_1957; mgs_2874; mgs_1005; mgs_3336; mgs_3330; mgs_2511; mgs_1838; mgs_2576; mgs_1723	Prevotella melaninogenica; Prevotella unclassified; Prevotella scopos; Prevotella jejuni	27215	37	6	1	Medium-quality	60.39	0
pneumonia|SAMN07758671_k81_108339_1	Unclassified	mgs_3336	Prevotella scopos	6759	10	3	1	Medium-quality	54.91	17.35
pneumonia|SAMN07758671_k81_39831_1	Unclassified	mgs_3248; mgs_110; mgs_1993; mgs_1864; mgs_1074; mgs_447; mgs_2422; mgs_660; mgs_2841; mgs_1253; mgs_605; mgs_604; mgs_1048; mgs_3081; mgs_1282; mgs_503; mgs_646; mgs_3443; mgs_2109; mgs_2282; mgs_109	Saccharibacteria unclassified; Saccharimonadaceae unclassified	29369	51	10	1	High-quality	100	0
pneumonia|SAMN07758673_k81_138328_1	Unclassified	mgs_2839; mgs_1034; mgs_3052; mgs_467; mgs_1535; mgs_1150; mgs_804; mgs_1549; mgs_2398; mgs_2574; mgs_3343; mgs_2210; mgs_703; mgs_1964; mgs_847; mgs_2710; mgs_2057	Fusobacterium unclassified; Streptococcus unclassified; Granulicatella unclassified; HOT-345 unclassified; Streptococcus mitis; Gemella unclassified	7279	8	1	0	High-quality	100	0
pneumonia|SAMN07758676_k81_52513_1	Unclassified	mgs_3090; mgs_3522	Alloprevotella unclassified; Prevotella unclassified	48113	67	12	2	Medium-quality	81.03	0
pneumonia|SAMN07758680_k81_78158_1	Unclassified	-	-	34612	35	10	0	High-quality	100	0
pneumonia|SAMN07758681_k81_72823_1	Unclassified	mgs_2994	Veillonella tobetsuensis	62448	85	16	1	High-quality	95	0
pneumonia|SAMN07758681_k81_75260_1	Unclassified	-	-	9949	16	5	1	Medium-quality	75.55	0
pneumonia|SAMN07758684_k81_55725_1	Unclassified	mgs_3180; mgs_3087; mgs_2246	Veillonella unclassified; Fusobacterium periodonticum; Fusobacterium unclassified	21291	27	12	0	Medium-quality	56.23	0
pneumonia|SAMN07758687_k81_33684_1	Unclassified	mgs_2727	HOT-345 unclassified	30930	46	15	0	High-quality	95.6	0
pneumonia|SAMN07758691_k81_94322_1	Unclassified	mgs_3218; mgs_484; mgs_27	Prevotella intermedia; Phocaeicola abscessus; Prevotella shahii	27397	32	7	1	Medium-quality	56.6	0
pneumonia|SAMN07758692_k81_17964_1	Unclassified	mgs_1687; mgs_3090; mgs_2802; mgs_3272	Prevotella melaninogenica; Alloprevotella unclassified; Prevotella unclassified	42085	62	16	1	Medium-quality	71.47	0
pneumonia|SAMN07758699_k81_34356_1	Unclassified	mgs_1288; mgs_2854; mgs_2; mgs_3253	Gemella unclassified; Prevotella aurantiaca; Prevotella pallens; Solobacterium unclassified	8325	7	3	1	Medium-quality	84.01	37.35
pneumonia|SAMN07758699_k81_136990_1	Unclassified	mgs_3539; mgs_3541	F0040 unclassified; F0040 sp900095835	25951	27	11	0	Medium-quality	63.25	0
pneumonia|SAMN07758704_k81_22064_1	Unclassified	-	-	34744	45	11	0	High-quality	98.85	0
pneumonia|SAMN07758704_k81_75596_1	Unclassified	mgs_926; mgs_2874; mgs_3372; mgs_2984; mgs_1005; mgs_51; mgs_2017; mgs_3213; mgs_1369; mgs_1723	Prevotella jejuni; Prevotella unclassified; Prevotella sp000467895	37020	40	3	2	Medium-quality	55.88	0
pneumonia|SAMN07758705_k81_19082_1	Unclassified	-	-	27100	33	9	0	Medium-quality	74.07	0
pneumonia|SAMN07758705_k81_86240_1	Unclassified	mgs_3211	F0040 unclassified	43543	46	4	3	Medium-quality	50.48	18.5
pneumonia|SAMN07758705_k81_60129_1	Unclassified	mgs_1482; mgs_3578	F0422 unclassified	65100	80	13	1	High-quality	96.32	0
pneumonia|SAMN07758705_k81_53937_1	Unclassified	mgs_3042; mgs_3253	Prevotella histicola; Solobacterium unclassified	8757	9	3	1	Medium-quality	87.8	23.54
pneumonia|SAMN07758706_k81_30761_1	Unclassified	-	-	38569	48	13	1	High-quality	100	0
pneumonia|SAMN07758710_k81_79660_1	Unclassified	mgs_1931; mgs_2556; mgs_193; mgs_552; mgs_3095; mgs_202; mgs_2719	Neisseria unclassified; Neisseria flavescens; Neisseria weaveri; Neisseria meningitidis; Neisseria subflava; Filifactor alocis; Haemophilus haemolyticus	11118	14	2	1	High-quality	100	0
pneumonia|SAMN07758711_k81_48403_1	Unclassified	mgs_4; mgs_1135; mgs_861; mgs_2033; mgs_3462; mgs_2210; mgs_500; mgs_467; mgs_3279	Streptococcus pneumoniae; Streptococcus mitis; Streptococcus unclassified	11662	20	6	0	Medium-quality	82.3	0
pneumonia|SAMN07758711_k81_63660_1	Unclassified	mgs_3494; mgs_2635; mgs_3180; mgs_3512	Veillonella rogosae; Veillonella unclassified; Gemella unclassified	29912	50	18	0	Medium-quality	72.55	0
pneumonia|SAMN07758711_k81_47146_1	Unclassified	mgs_1816; mgs_835	Parvimonas unclassified; Fusobacterium unclassified	23615	41	13	1	Medium-quality	55.24	0
pneumonia|SAMN07758715_k81_35966_1	Unclassified	-	-	23363	30	6	0	Medium-quality	57.81	0
pneumonia|SAMN07758715_k81_44600_1	Unclassified	mgs_73; mgs_376	Alloprevotella unclassified; Prevotella maculosa	25830	36	6	1	High-quality	93.02	0
pneumonia|SAMN07758718_k81_41708_1	Unclassified	mgs_1957; mgs_3372; mgs_2984; mgs_3522; mgs_3330	Prevotella unclassified; Prevotella jejuni	50930	51	6	2	Medium-quality	82.62	0
pneumonia|SAMN07758718_k81_195067_1	Unclassified	mgs_111	Stomatobaculum longum	37470	55	9	0	Medium-quality	83.4	0
pneumonia|SAMN07758718_k81_61034_1	Unclassified	mgs_221; mgs_254; mgs_2213; mgs_2112; mgs_341; mgs_2642; mgs_2783; mgs_3486; mgs_106	Saccharimonadaceae unclassified	32406	45	16	0	High-quality	98.8	0
pneumonia|SAMN07758721_k81_55735_1	Unclassified	mgs_3541	F0040 sp900095835	46928	57	15	0	High-quality	93.46	0
pneumonia|SAMN07758722_k81_61669_1	Unclassified	-	-	53907	43	8	1	Medium-quality	85.24	0
pneumonia|SAMN07758723_k81_111509_1	Unclassified	mgs_1687; mgs_134; mgs_3090; mgs_484; mgs_3433; mgs_3336; mgs_2802; mgs_3522; mgs_1769; mgs_1723	Prevotella melaninogenica; Prevotella sp000599605; Alloprevotella unclassified; Phocaeicola abscessus; Prevotella oris; Prevotella scopos; Prevotella unclassified; Lachnoanaerobaculum unclassified	37530	50	10	1	Medium-quality	54.62	0
pneumonia|SAMN07758723_k81_24310_1	Unclassified	-	-	44716	53	13	0	Medium-quality	89.25	0
pneumonia|SAMN07758723_k81_98416_1	Unclassified	mgs_1238	CAG-793 unclassified	32213	47	16	0	Medium-quality	87.77	0
pneumonia|SAMN07758725_k81_37254_1	Unclassified	mgs_2993; mgs_2519; mgs_3236	HOT-345 unclassified	41457	52	9	0	Medium-quality	58.33	0
pneumonia|SAMN07758726_k81_55798_1	Unclassified	mgs_3354; mgs_3161; mgs_3029	Lachnoanaerobaculum sp000296385; Prevotella unclassified; Prevotella nanceiensis	48182	57	13	1	High-quality	100	0
pneumonia|SAMN07758731_k81_8799_1	Unclassified	mgs_1446; mgs_2121; mgs_1169; mgs_2837; mgs_2404; mgs_2805; mgs_1696; mgs_1114; mgs_2025	Lancefieldella unclassified; Lancefieldella sp000564995	29092	46	16	0	High-quality	91.33	0
pneumonia|SAMN07758735_k81_68477_1	Unclassified	mgs_3377; mgs_2703	Streptococcus unclassified	8357	9	2	0	High-quality	100	0
pneumonia|SAMN07758738_k81_16013_1	Unclassified	mgs_2921; mgs_1102; mgs_2111; mgs_988; mgs_3318; mgs_120; mgs_717	Streptococcus unclassified; Streptococcus pseudopneumoniae; Streptococcus mitis	8736	8	1	0	Medium-quality	55.74	0
pneumonia|SAMN07758743_k81_94929_1	Unclassified	-	-	27754	27	3	2	Medium-quality	50.2	0
pneumonia|SAMN07758743_k81_59902_1	Unclassified	mgs_73; mgs_134; mgs_3425	Alloprevotella unclassified; Prevotella sp000599605; Prevotella salivae	26308	32	8	0	Medium-quality	61.97	0
pneumonia|SAMN07758746_k81_10725_1	Unclassified	mgs_1963	Streptococcus unclassified	7598	12	2	0	Medium-quality	80.01	0
pneumonia|SAMN07758785_k81_72637_1	Unclassified	mgs_3542	Pauljensenia pyogenes	15566	24	8	0	High-quality	96.5	0
pneumonia|SAMN07758785_k81_49877_1	Unclassified	mgs_2854	Prevotella aurantiaca	31538	33	8	4	Medium-quality	65.16	0
pneumonia|SAMN07758785_k81_134080_1	Unclassified	-	-	13325	16	6	0	Medium-quality	61.65	0
pneumonia|SAMN07758786_k81_221702_1	Unclassified	mgs_683; mgs_3337; mgs_310; mgs_621	Mogibacterium unclassified; Mogibacterium diversum; Mogibacterium timidum; Mogibacterium pumilum	40159	57	15	1	High-quality	95.22	0
pneumonia|SAMN07758787_k81_34487_1	Unclassified	-	-	7436	2	1	0	High-quality	100	0
pneumonia|SAMN07758790_k81_73310_1	Unclassified	mgs_3253; mgs_3336	Solobacterium unclassified; Prevotella scopos	6758	7	3	0	Medium-quality	67.1	0
pneumonia|SAMN07758790_k81_73601_1	Unclassified	mgs_3494; mgs_3180	Veillonella rogosae; Veillonella unclassified	33646	47	12	0	High-quality	98.59	0
pneumonia|SAMN07758790_k81_44248_1	Unclassified	mgs_3494; mgs_3098; mgs_2981; mgs_3180; mgs_2014; mgs_3087; mgs_2246	Veillonella rogosae; Fusobacterium unclassified; RUG343 unclassified; Veillonella unclassified; Fusobacterium periodonticum	40781	57	14	0	High-quality	98.82	0
pneumonia|SAMN07758791_k81_39284_1	Unclassified	mgs_1189; mgs_2414; mgs_3495	Pauljensenia unclassified	14714	21	8	0	High-quality	91.56	0
pneumonia|SAMN07758792_k81_23405_1	Unclassified	-	-	25406	34	13	0	Medium-quality	67.4	0
pneumonia|SAMN07758794_k81_30338_1	Unclassified	mgs_3512	Gemella unclassified	30628	45	18	0	Medium-quality	82.8	0
pneumonia|SAMN07758796_k81_50857_1	Unclassified	-	-	110734	118	5	0	High-quality	92.56	0
pneumonia|SAMN07758799_k81_40312_1	Unclassified	mgs_13	Acinetobacter baumannii	45095	39	7	1	Medium-quality	65.52	0
pneumonia|SAMN07758804_k81_124347_1	Unclassified	mgs_3494; mgs_3180; mgs_2014; mgs_2246	Veillonella rogosae; Veillonella unclassified; Fusobacterium unclassified	35069	45	14	0	Medium-quality	84.93	0
pneumonia|SAMN07758808_k81_22243_1	Unclassified	mgs_2538; mgs_1768; mgs_1753; mgs_1283; mgs_1608	Saccharimonadaceae unclassified	33523	45	10	1	High-quality	100	0
pneumonia|SAMN07758809_k81_70920_1	Unclassified	mgs_3337; mgs_1009	Mogibacterium diversum; Mogibacterium unclassified	40763	50	10	1	High-quality	100	0
pneumonia|SAMN07758812_k81_82663_1	Unclassified	mgs_3494; mgs_3412	Veillonella rogosae; Saccharimonadaceae unclassified	25223	26	7	0	Medium-quality	74.08	0
pneumonia|SAMN07758817_k81_158355_1	Unclassified	mgs_1129	Saccharimonadaceae unclassified	23646	24	12	0	Medium-quality	72.19	0
pneumonia|SAMN07758817_k81_143405_1	Unclassified	mgs_1169	Lancefieldella unclassified	32880	49	16	1	High-quality	95.97	0
pneumonia|SAMN07758818_k81_14095_1	Unclassified	mgs_3214; mgs_1382	Leptotrichia sp001274535; CAG-793 unclassified	40138	66	18	0	High-quality	100	0
pneumonia|SAMN07758818_k81_51124_1	Unclassified	mgs_3213; mgs_2017	Prevotella unclassified	6126	6	3	0	Medium-quality	78.39	0
pneumonia|SAMN07758819_k81_933_1	Unclassified	mgs_1963; mgs_558; mgs_3193; mgs_3046; mgs_602	Streptococcus unclassified; Streptococcus australis; Streptococcus parasanguinis; Streptococcus infantis	22071	26	3	1	Medium-quality	72.06	0
pneumonia|SAMN07758820_k81_92265_1	Unclassified	-	-	12771	16	2	1	Medium-quality	53.44	0
pneumonia|SAMN07758824_k81_75289_1	Unclassified	mgs_3248; mgs_110; mgs_1993; mgs_1864; mgs_1074; mgs_447; mgs_2422; mgs_2841; mgs_1253; mgs_605; mgs_604; mgs_3081; mgs_1282; mgs_503; mgs_646; mgs_2109; mgs_2282; mgs_109; mgs_2423	Saccharibacteria unclassified; Saccharimonadaceae unclassified	29960	52	11	0	High-quality	100	0
pneumonia|SAMN07758824_k81_81493_1	Unclassified	mgs_1200; mgs_3171; mgs_3252	Granulicatella unclassified; Granulicatella maltaromaticum; Granulicatella adiacens	10160	16	2	0	Medium-quality	65.59	0
pneumonia|SAMN07758825_k81_57706_1	Unclassified	mgs_771; mgs_3193; mgs_1347	Streptococcus peroris; Streptococcus parasanguinis; Streptococcus unclassified	28451	32	2	0	Medium-quality	50.79	0
pneumonia|SAMN07758825_k81_19376_1	Unclassified	mgs_1005; mgs_3330	Prevotella unclassified	28402	34	7	0	Medium-quality	70.17	0
pneumonia|SAMN07758826_k81_111985_1	Unclassified	mgs_3193	Streptococcus parasanguinis	10112	16	3	2	Medium-quality	67.03	17.44
pneumonia|SAMN07758826_k81_37090_1	Unclassified	mgs_3415; mgs_1931; mgs_3316; mgs_3164; mgs_3160; mgs_2208; mgs_986	Neisseria cinerea; Neisseria unclassified; Neisseria mucosa; Neisseria sicca	26921	47	14	1	Medium-quality	59.4	0
pneumonia|SAMN07758827_k81_31325_1	Unclassified	-	-	40740	53	18	1	Medium-quality	83.51	0
pneumonia|SAMN07758829_k81_78350_1	Unclassified	mgs_1417; mgs_3585; mgs_3271; mgs_3412	CAG-793 unclassified; Veillonella unclassified; Fusobacterium periodonticum; Saccharimonadaceae unclassified	39387	41	19	0	High-quality	94.32	0
pneumonia|SAMN07758830_k81_6269_1	Unclassified	-	-	24886	36	14	2	Medium-quality	68.91	0
pneumonia|SAMN07758831_k81_64825_1	Unclassified	mgs_3075; mgs_2063; mgs_3552; mgs_598	Lachnoanaerobaculum saburreum; Lachnoanaerobaculum unclassified; Lachnoanaerobaculum sp000209465	41601	67	13	2	High-quality	94.44	0
pneumonia|SAMN07758835_k81_80766_1	Unclassified	mgs_414; mgs_2342	Porphyromonas unclassified; Porphyromonas somerae	34955	50	4	0	Medium-quality	62.76	0
pneumonia|SAMN07758835_k81_123233_1	Unclassified	mgs_73; mgs_926; mgs_3425; mgs_3336	Alloprevotella unclassified; Prevotella jejuni; Prevotella salivae; Prevotella scopos	44713	42	4	3	Medium-quality	65.26	0
pneumonia|SAMN07758837_k81_62405_1	Unclassified	mgs_3494; mgs_3180; mgs_2014; mgs_2246	Veillonella rogosae; Veillonella unclassified; Fusobacterium unclassified	42223	60	18	0	High-quality	100	0
pneumonia|SAMN07758837_k81_6705_1	Unclassified	mgs_1695; mgs_3425; mgs_144	CAG-917 unclassified; Prevotella salivae; Prevotella unclassified	22663	24	3	0	Medium-quality	50.33	0
pneumonia|SAMN07758837_k81_39368_1	Unclassified	mgs_3098; mgs_1660; mgs_3185	Fusobacterium unclassified	13501	12	2	1	Medium-quality	57.2	0
pneumonia|SAMN07758841_k81_6131_1	Unclassified	mgs_3501; mgs_3504; mgs_223	Streptococcus unclassified; Streptococcus sp000187745; Streptococcus sp001553685	11342	13	3	0	High-quality	100	0
pneumonia|SAMN07758872_k81_77_1	Unclassified	-	-	33046	41	10	4	Medium-quality	73.42	0
pneumonia|SAMN07758563_k81_12798	Siphoviridae	mgs_3193; mgs_1510	Streptococcus parasanguinis; Lachnoanaerobaculum sp000287675	8689	15	5	0	Medium-quality	63.4	0
pneumonia|SAMN07758564_k81_127202	Siphoviridae	mgs_3006; mgs_2334; mgs_2388; mgs_76; mgs_115	Fusobacterium unclassified; CAG-793 unclassified; Streptococcus unclassified; Eubacterium unclassified; Eubacterium brachy	33519	54	21	0	High-quality	99.38	0
pneumonia|SAMN07758564_k81_128187	Siphoviridae	mgs_767; mgs_2318; mgs_3462; mgs_708; mgs_1413; mgs_496	Gemella haemolysans; Gemella unclassified; Streptococcus mitis; Gemella sp002871655	23091	36	17	0	Medium-quality	56.31	0
pneumonia|SAMN07758568_k81_64782	Siphoviridae	mgs_2388; mgs_76; mgs_115	Streptococcus unclassified; Eubacterium unclassified; Eubacterium brachy	29835	46	19	0	Medium-quality	85.96	0
pneumonia|SAMN07758569_k81_112180	Siphoviridae	mgs_3344; mgs_1135; mgs_3462; mgs_717	Streptococcus unclassified; Streptococcus mitis	14092	23	3	1	High-quality	100	0
pneumonia|SAMN07758569_k81_83331	Siphoviridae	mgs_3554; mgs_403; mgs_3173; mgs_2046; mgs_3046; mgs_350	Streptococcus unclassified; Streptococcus mitis; Streptococcus gordonii; Parvimonas unclassified; Streptococcus parasanguinis; Streptococcus infantis	33732	52	28	1	High-quality	100	0
pneumonia|SAMN07758571_k81_88851	Siphoviridae	mgs_3088; mgs_3571; mgs_1189; mgs_1115; mgs_70; mgs_3546; mgs_3257	Pauljensenia odontolyticus; Pauljensenia unclassified; Pauljensenia sp000466265	15721	23	7	0	High-quality	97.91	0
pneumonia|SAMN07758572_k81_24575	Siphoviridae	-	-	131005	177	21	4	High-quality	97.1	0
pneumonia|SAMN07758577_k81_54861	Siphoviridae	mgs_570; mgs_2878; mgs_2987	Fusobacterium unclassified; Leptotrichia unclassified; Parvimonas micra	78612	91	12	1	Medium-quality	60.05	0
pneumonia|SAMN07758579_k81_101593	Siphoviridae	mgs_4; mgs_1963; mgs_2744; mgs_1596; mgs_379; mgs_350; mgs_102; mgs_576; mgs_476; mgs_1416; mgs_3365; mgs_3530; mgs_2710; mgs_2764	Streptococcus pneumoniae; Streptococcus unclassified; Streptococcus oralis; Streptococcus mitis; Streptococcus infantis; Streptococcus pseudopneumoniae	16969	24	16	0	Medium-quality	50.96	0
pneumonia|SAMN07758581_k81_134925	Siphoviridae	mgs_1263; mgs_2776; mgs_3504	Streptococcus unclassified; Streptococcus sp000187745	37142	60	38	1	Medium-quality	78.01	0
pneumonia|SAMN07758582_k81_250	Siphoviridae	mgs_1102; mgs_1713; mgs_2459; mgs_403; mgs_1319; mgs_379; mgs_345; mgs_3014; mgs_1814; mgs_3532; mgs_2574; mgs_2964; mgs_2448; mgs_3457; mgs_829; mgs_1475; mgs_2042; mgs_2137; mgs_2800; mgs_1155; mgs_2271; mgs_1318; mgs_519; mgs_1197; mgs_566; mgs_1949; mgs_988; mgs_233; mgs_3525; mgs_1398; mgs_1683; mgs_2046; mgs_120; mgs_2846; mgs_662; mgs_497; mgs_3501; mgs_847; mgs_2218	Streptococcus unclassified; Streptococcus mitis; Streptococcus pseudopneumoniae; Fusobacterium unclassified; Streptococcus sp000187745; Streptococcus oralis; Granulicatella unclassified; Streptococcus sanguinis; CAG-917 unclassified; Parvimonas unclassified; Streptococcus sp002355895	7033	13	6	0	Medium-quality	52.7	0
pneumonia|SAMN07758584_k81_79926	Siphoviridae	mgs_3125; mgs_1213; mgs_592	Streptococcus salivarius; Streptococcus mitis; Streptococcus unclassified	20565	22	18	0	Medium-quality	52.9	0
pneumonia|SAMN07758587_k81_52133	Siphoviridae	mgs_3187; mgs_3402	Actinomyces graevenitzii	14596	20	6	0	High-quality	100	0
pneumonia|SAMN07758592_k81_133627	Siphoviridae	mgs_912; mgs_3006; mgs_2334; mgs_767; mgs_2318; mgs_708	Gemella unclassified; Fusobacterium unclassified; CAG-793 unclassified; Gemella haemolysans; Gemella sp002871655	29635	39	24	1	Medium-quality	71.56	0
pneumonia|SAMN07758593_k81_115037	Siphoviridae	mgs_1094; mgs_3584; mgs_2441; mgs_2989	Pauljensenia unclassified	48603	77	18	1	Complete	100	0
pneumonia|SAMN07758601_k81_32072	Siphoviridae	mgs_1102; mgs_342; mgs_1713; mgs_2459; mgs_403; mgs_1319; mgs_379; mgs_345; mgs_3014; mgs_2964; mgs_2448; mgs_3457; mgs_829; mgs_1475; mgs_2137; mgs_2800; mgs_1155; mgs_1318; mgs_1197; mgs_2340; mgs_519; mgs_1949; mgs_566; mgs_988; mgs_233; mgs_1398; mgs_2456; mgs_120; mgs_3462; mgs_2846; mgs_662; mgs_2781; mgs_3501; mgs_497; mgs_847; mgs_2218	Streptococcus unclassified; Streptococcus oralis; Streptococcus mitis; Streptococcus pseudopneumoniae; Fusobacterium unclassified; Streptococcus sp002355895	11336	16	5	2	Medium-quality	86.61	0
pneumonia|SAMN07758603_k81_13336	Siphoviridae	mgs_1816; mgs_2118; mgs_3430; mgs_2; mgs_3461; mgs_3101	Parvimonas unclassified; F0422 unclassified; Anaeroglobus micronuciformis; Prevotella pallens; Veillonella atypica; Veillonella dispar	40809	48	20	1	High-quality	100	0
pneumonia|SAMN07758603_k81_1538	Siphoviridae	mgs_302; mgs_406; mgs_2269; mgs_764; mgs_62; mgs_2703; mgs_2406; mgs_3165; mgs_2218; mgs_602	Streptococcus sp000235485; Streptococcus unclassified; Streptococcus oralis; Streptococcus infantis	37711	40	17	0	Medium-quality	65.13	0
pneumonia|SAMN07758607_k81_1684	Siphoviridae	mgs_1493; mgs_2118; mgs_3430; mgs_2434; mgs_392; mgs_2; mgs_3101	Veillonella unclassified; F0422 unclassified; Anaeroglobus micronuciformis; Prevotella pallens; Veillonella dispar	24182	28	10	0	Medium-quality	63.16	0
pneumonia|SAMN07758609_k81_55158	Siphoviridae	mgs_25; mgs_2967	Rothia sp001808955; Rothia mucilaginosa	32267	47	21	0	Complete	100	0
pneumonia|SAMN07758616_k81_43308	Siphoviridae	-	-	27616	44	9	0	Medium-quality	71.25	0
pneumonia|SAMN07758619_k81_30100	Siphoviridae	mgs_1931; mgs_3316; mgs_2208	Neisseria unclassified	44998	63	22	0	High-quality	99.29	0
pneumonia|SAMN07758620_k81_73911	Siphoviridae	mgs_406; mgs_764; mgs_1596; mgs_62; mgs_354; mgs_1197; mgs_576; mgs_1949; mgs_476; mgs_2032; mgs_1416; mgs_1512; mgs_602; mgs_733; mgs_2210; mgs_2758; mgs_2845; mgs_1393; mgs_2781; mgs_169; mgs_2218; mgs_1889	Streptococcus unclassified; Streptococcus oralis; Streptococcus pseudopneumoniae; Streptococcus mitis; Streptococcus infantis; Streptococcus sp000187745	22717	30	20	0	Medium-quality	62.09	0
pneumonia|SAMN07758629_k81_118847	Siphoviridae	mgs_3457; mgs_476; mgs_2247; mgs_1178; mgs_2343; mgs_1889; mgs_1318	Streptococcus unclassified; Streptococcus oralis; Streptococcus sp000187745	43560	63	20	0	Medium-quality	77.04	0
pneumonia|SAMN07758629_k81_237591	Siphoviridae	mgs_632; mgs_3315; mgs_1882; mgs_240; mgs_3249; mgs_1094; mgs_3571; mgs_3490	Pauljensenia odontolyticus; Pauljensenia unclassified; Pauljensenia cellulosilytica	16647	27	9	0	Complete	100	0
pneumonia|SAMN07758630_k81_198754	Siphoviridae	mgs_1102; mgs_2459; mgs_403; mgs_1319; mgs_379; mgs_3014; mgs_1814; mgs_3532; mgs_2574; mgs_733; mgs_2964; mgs_2448; mgs_3457; mgs_829; mgs_1475; mgs_2042; mgs_2137; mgs_2800; mgs_2271; mgs_1197; mgs_519; mgs_1949; mgs_566; mgs_988; mgs_233; mgs_3525; mgs_1398; mgs_2046; mgs_1112; mgs_120; mgs_2846; mgs_2781; mgs_847; mgs_2218; mgs_3150	Streptococcus unclassified; Streptococcus mitis; Streptococcus pseudopneumoniae; Fusobacterium unclassified; Streptococcus sp000187745; Streptococcus oralis; Granulicatella unclassified; Streptococcus sanguinis; Parvimonas unclassified	11620	20	7	0	Complete	100	0
pneumonia|SAMN07758630_k81_156068	Siphoviridae	mgs_3154	Granulicatella unclassified	37324	47	23	0	Medium-quality	70.31	0
pneumonia|SAMN07758630_k81_110359	Siphoviridae	mgs_3031; mgs_2637; mgs_1094; mgs_3584; mgs_2441	Pauljensenia unclassified	28249	43	20	0	High-quality	94.43	0
pneumonia|SAMN07758633_k81_433425	Siphoviridae	mgs_3470	Prevotella melaninogenica	34487	38	23	0	Medium-quality	56.59	0
pneumonia|SAMN07758633_k81_12450	Siphoviridae	mgs_3377	Streptococcus unclassified	55839	55	23	2	High-quality	100	0
pneumonia|SAMN07758633_k81_90190	Siphoviridae	mgs_3177	Aggregatibacter sp000466335	33710	40	23	0	Medium-quality	69.24	0
pneumonia|SAMN07758634_k81_90054	Siphoviridae	-	-	27474	38	21	0	Medium-quality	70.5	0
pneumonia|SAMN07758642_k81_64077	Siphoviridae	mgs_1713; mgs_379; mgs_1178; mgs_657; mgs_1205; mgs_2764; mgs_1549; mgs_4; mgs_2158; mgs_1195; mgs_2033; mgs_961; mgs_500; mgs_2927; mgs_2095; mgs_703; mgs_1866; mgs_1889; mgs_1475; mgs_2800; mgs_3167; mgs_924; mgs_3318; mgs_1034; mgs_305; mgs_566; mgs_1949; mgs_233; mgs_449; mgs_592; mgs_1398; mgs_1135; mgs_3344; mgs_3408; mgs_3504; mgs_2210; mgs_3493; mgs_497; mgs_810; mgs_3150	Streptococcus unclassified; Streptococcus mitis; Streptococcus pneumoniae; Streptococcus pseudopneumoniae; Streptococcus sp000187745	12208	21	8	2	Medium-quality	88.85	0
pneumonia|SAMN07758651_k81_37313	Siphoviridae	mgs_1713; mgs_403; mgs_379; mgs_1178; mgs_717; mgs_345; mgs_657; mgs_3014; mgs_1549; mgs_2158; mgs_1195; mgs_2033; mgs_961; mgs_500; mgs_2927; mgs_703; mgs_1866; mgs_1475; mgs_2800; mgs_924; mgs_3318; mgs_1034; mgs_305; mgs_1197; mgs_1949; mgs_566; mgs_233; mgs_449; mgs_592; mgs_1398; mgs_1135; mgs_3408; mgs_3504; mgs_2210; mgs_810; mgs_3150	Streptococcus unclassified; Streptococcus mitis; Streptococcus pseudopneumoniae; Streptococcus sp000187745	7759	14	7	0	Medium-quality	57.65	0
pneumonia|SAMN07758651_k81_10712	Siphoviridae	mgs_698; mgs_2875; mgs_1247; mgs_2314; mgs_2224; mgs_2104; mgs_995; mgs_3501; mgs_233; mgs_3457; mgs_847	Streptococcus mitis; Streptococcus unclassified; Streptococcus pneumoniae; Gemella unclassified	9456	11	1	0	Medium-quality	68.7	0
pneumonia|SAMN07758655_k81_138935	Siphoviridae	mgs_25; mgs_2967	Rothia sp001808955; Rothia mucilaginosa	32981	48	21	0	High-quality	97.41	0
pneumonia|SAMN07758655_k81_100227	Siphoviridae	mgs_386; mgs_3001; mgs_1047; mgs_1320; mgs_1264; mgs_1468; mgs_2648	Saccharibacteria unclassified	32251	50	11	0	Complete	100	0
pneumonia|SAMN07758655_k81_126167	Siphoviridae	-	-	62574	75	29	0	High-quality	93.97	0
pneumonia|SAMN07758655_k81_316282	Siphoviridae	mgs_3410	Rothia dentocariosa	38803	48	14	0	Complete	100	0
pneumonia|SAMN07758656_k81_192078	Siphoviridae	mgs_3154; mgs_480; mgs_3216; mgs_3126; mgs_1076; mgs_1564	Granulicatella unclassified; Streptococcus unclassified; Streptococcus cristatus	38390	54	31	0	Complete	100	0
pneumonia|SAMN07758658_k81_71339	Siphoviridae	mgs_1759; mgs_2137; mgs_379; mgs_1632; mgs_3128; mgs_988; mgs_602; mgs_1135; mgs_1520; mgs_4; mgs_2033; mgs_934; mgs_2845; mgs_3158; mgs_3457; mgs_633	Streptococcus unclassified; Streptococcus mitis; Lachnoanaerobaculum sp000287675; Streptococcus infantis; Streptococcus pneumoniae	8702	14	5	0	Medium-quality	62.25	0
pneumonia|SAMN07758671_k81_11184	Siphoviridae	mgs_1889	Streptococcus unclassified	12091	21	8	0	Medium-quality	87.23	0
pneumonia|SAMN07758686_k81_84572	Siphoviridae	mgs_3088; mgs_1094; mgs_2441; mgs_2989	Pauljensenia odontolyticus; Pauljensenia unclassified	39784	55	30	0	Medium-quality	66.01	0
pneumonia|SAMN07758694_k81_40135	Siphoviridae	mgs_1102; mgs_342; mgs_1713; mgs_2459; mgs_403; mgs_1319; mgs_379; mgs_345; mgs_3014; mgs_1814; mgs_3532; mgs_2574; mgs_733; mgs_2964; mgs_2448; mgs_3457; mgs_829; mgs_1475; mgs_2137; mgs_2800; mgs_1155; mgs_2271; mgs_1318; mgs_519; mgs_1197; mgs_566; mgs_1949; mgs_988; mgs_233; mgs_3525; mgs_1398; mgs_2456; mgs_2046; mgs_1112; mgs_120; mgs_2846; mgs_662; mgs_2781; mgs_497; mgs_3501; mgs_847; mgs…	Streptococcus unclassified; Streptococcus oralis; Streptococcus mitis; Streptococcus pseudopneumoniae; Fusobacterium unclassified; Streptococcus sp000187745; Streptococcus sanguinis; Parvimonas unclassified; Streptococcus sp002355895	6969	15	3	1	Medium-quality	52.43	0
pneumonia|SAMN07758699_k81_119040	Siphoviridae	-	-	201188	212	26	6	Medium-quality	61.77	0
pneumonia|SAMN07758701_k81_42757	Siphoviridae	-	-	14000	22	6	2	High-quality	100	0
pneumonia|SAMN07758711_k81_43946	Siphoviridae	mgs_331; mgs_3102; mgs_732	Lachnoanaerobaculum unclassified; Lachnoanaerobaculum sp000296385; ORNL sp002952055	17332	26	16	0	Medium-quality	50.21	0
pneumonia|SAMN07758715_k81_47848	Siphoviridae	mgs_2042	Granulicatella unclassified	11590	18	7	1	Medium-quality	83.98	0
pneumonia|SAMN07758718_k81_269681	Siphoviridae	mgs_1197; mgs_1102; mgs_662; mgs_2136; mgs_2406	Streptococcus unclassified; Streptococcus sp002355895; Streptococcus oralis	39734	50	39	1	High-quality	99.73	0
pneumonia|SAMN07758718_k81_114689	Siphoviridae	-	-	34787	49	20	0	High-quality	98.33	0
pneumonia|SAMN07758718_k81_165780	Siphoviridae	mgs_698; mgs_1683; mgs_1034; mgs_345; mgs_497; mgs_847; mgs_592; mgs_2764; mgs_810; mgs_2690; mgs_3150	Streptococcus mitis; CAG-917 unclassified; Streptococcus unclassified; Streptococcus anginosus	7970	12	3	1	Medium-quality	60.23	0
pneumonia|SAMN07758726_k81_144241	Siphoviridae	mgs_1766; mgs_3216; mgs_3508; mgs_3142	RF39 unclassified; Granulicatella unclassified; Leptotrichiaceae unclassified	26078	38	21	0	Medium-quality	71.37	0
pneumonia|SAMN07758732_k81_120801	Siphoviridae	mgs_2315; mgs_3193; mgs_2261	Fusobacterium unclassified; Streptococcus parasanguinis; CAG-793 unclassified	8006	16	4	0	Medium-quality	66.16	0
pneumonia|SAMN07758735_k81_191384	Siphoviridae	mgs_3377; mgs_638; mgs_880; mgs_1378; mgs_1564	Streptococcus unclassified; Streptococcus sinensis	13337	24	9	0	High-quality	100	0
pneumonia|SAMN07758735_k81_62496	Siphoviridae	-	-	43815	70	17	0	High-quality	99.09	0
pneumonia|SAMN07758735_k81_9764	Siphoviridae	mgs_406; mgs_2931; mgs_1178; mgs_350; mgs_1318; mgs_3165; mgs_1205; mgs_3340; mgs_703; mgs_592; mgs_476	Streptococcus unclassified; Streptococcus infantis; Streptococcus oralis; Streptococcus mitis	8443	16	3	0	Medium-quality	67.2	0
pneumonia|SAMN07758735_k81_95048	Siphoviridae	-	-	36494	47	26	0	Medium-quality	60.7	0
pneumonia|SAMN07758735_k81_132818	Siphoviridae	mgs_1263; mgs_497; mgs_2046; mgs_3506; mgs_358; mgs_597	Streptococcus unclassified; Parvimonas unclassified; Streptococcus parasanguinis	31929	44	30	0	Medium-quality	81.98	0
pneumonia|SAMN07758736_k81_9680	Siphoviridae	mgs_2100; mgs_934	Streptococcus unclassified	6888	10	2	0	Medium-quality	50.11	0
pneumonia|SAMN07758737_k81_20687	Siphoviridae	mgs_1590; mgs_3569; mgs_3180; mgs_2039	F0422 unclassified; Prevotella unclassified; Veillonella unclassified; Veillonella rogosae	35080	61	20	0	High-quality	96.88	0
pneumonia|SAMN07758738_k81_75777	Siphoviridae	mgs_924; mgs_2247; mgs_717; mgs_1318; mgs_3165; mgs_2373; mgs_1416; mgs_476; mgs_1716; mgs_1889	Streptococcus mitis; Streptococcus unclassified; Streptococcus oralis	21768	23	21	0	Medium-quality	60.26	0
pneumonia|SAMN07758739_k81_9596	Siphoviridae	mgs_3554; mgs_302; mgs_2744; mgs_1596; mgs_62; mgs_2247; mgs_1535; mgs_1949; mgs_476; mgs_2218; mgs_3530; mgs_174; mgs_1889	Streptococcus unclassified; Streptococcus sp000235485; Streptococcus oralis	32179	50	30	0	High-quality	96.13	0
pneumonia|SAMN07758740_k81_100512	Siphoviridae	mgs_70; mgs_2441; mgs_2637; mgs_3031; mgs_1094; mgs_2300; mgs_3584; mgs_1521	Pauljensenia odontolyticus; Pauljensenia unclassified	28600	44	21	0	Complete	100	0
pneumonia|SAMN07758742_k81_48379	Siphoviridae	mgs_3098	Fusobacterium unclassified	19796	33	11	0	Medium-quality	53.94	0
pneumonia|SAMN07758743_k81_215100	Siphoviridae	mgs_2805; mgs_2404; mgs_2504; mgs_2025; mgs_1084; mgs_2444; mgs_1550	Lancefieldella unclassified; Lancefieldella sp000564995	17451	21	15	0	Medium-quality	58.98	0
pneumonia|SAMN07758786_k81_177212	Siphoviridae	-	-	41265	44	21	0	Medium-quality	87.76	0
pneumonia|SAMN07758787_k81_21027	Siphoviridae	mgs_2042; mgs_1475; mgs_1713; mgs_2800; mgs_924; mgs_3318; mgs_379; mgs_1034; mgs_1178; mgs_717; mgs_1197; mgs_657; mgs_566; mgs_1949; mgs_3014; mgs_2123; mgs_449; mgs_592; mgs_1398; mgs_3408; mgs_2158; mgs_1195; mgs_961; mgs_3462; mgs_500; mgs_2927; mgs_703; mgs_1866; mgs_1932; mgs_810; mgs_1889	Granulicatella unclassified; Streptococcus unclassified; Streptococcus mitis; Streptococcus pseudopneumoniae	14021	23	10	0	High-quality	99.65	0
pneumonia|SAMN07758791_k81_35430	Siphoviridae	mgs_1446; mgs_2121; mgs_1169; mgs_3454; mgs_2837; mgs_2404; mgs_2805; mgs_1696; mgs_1114; mgs_2025	Lancefieldella unclassified; Lancefieldella sp000564995	17883	24	14	0	Medium-quality	56.2	0
pneumonia|SAMN07758791_k81_21484	Siphoviridae	mgs_665; mgs_3505; mgs_2106	UBA4285 unclassified; Streptococcus unclassified	22438	24	17	1	Medium-quality	54.71	0
pneumonia|SAMN07758797_k81_122140	Siphoviridae	mgs_1963; mgs_2130	Streptococcus unclassified; CAG-793 unclassified	9418	13	2	0	High-quality	99.34	0
pneumonia|SAMN07758801_k81_20764	Siphoviridae	mgs_2033; mgs_934; mgs_68	Streptococcus unclassified; Streptococcus infantis	9982	13	7	0	Medium-quality	74.45	0
pneumonia|SAMN07758802_k81_32442	Siphoviridae	mgs_2042; mgs_2821; mgs_1713; mgs_2835; mgs_2800; mgs_2247; mgs_354; mgs_2220; mgs_657; mgs_1150; mgs_1662; mgs_233; mgs_990; mgs_2858; mgs_2384; mgs_3408; mgs_2033; mgs_2845; mgs_1393; mgs_169; mgs_3457; mgs_3376; mgs_3150; mgs_1889	Granulicatella unclassified; Streptococcus unclassified; Streptococcus mitis; Fusobacterium unclassified; Streptococcus sp000187745	22367	32	28	0	Medium-quality	54.33	0
pneumonia|SAMN07758804_k81_81103	Siphoviridae	-	-	37089	53	18	0	High-quality	100	0
pneumonia|SAMN07758804_k81_133375	Siphoviridae	mgs_183	Pauljensenia unclassified	39519	53	27	0	Medium-quality	65.6	0
pneumonia|SAMN07758806_k81_30586	Siphoviridae	mgs_4; mgs_1520; mgs_406; mgs_733; mgs_430; mgs_519; mgs_2781; mgs_662; mgs_476	Streptococcus pneumoniae; Streptococcus unclassified; Streptococcus dentisani; Streptococcus mitis; Streptococcus sp002355895; Streptococcus oralis	14785	17	2	1	High-quality	96.37	0
pneumonia|SAMN07758807_k81_62447	Siphoviridae	-	-	18005	27	16	0	Medium-quality	52.14	0
pneumonia|SAMN07758808_k81_56365	Siphoviridae	mgs_2340; mgs_1135; mgs_1713; mgs_2130; mgs_476	Streptococcus unclassified; Streptococcus mitis; CAG-793 unclassified; Streptococcus oralis	57232	72	29	0	High-quality	99.85	0
pneumonia|SAMN07758808_k81_29126	Siphoviridae	mgs_1475; mgs_697; mgs_2314	Streptococcus unclassified; Gemella unclassified	8573	14	6	0	Medium-quality	64.15	0
pneumonia|SAMN07758809_k81_42888	Siphoviridae	mgs_3154; mgs_2247	Granulicatella unclassified; Streptococcus unclassified	28305	26	22	0	Medium-quality	53.32	0
pneumonia|SAMN07758812_k81_8707	Siphoviridae	mgs_1238; mgs_880; mgs_3506	CAG-793 unclassified; Streptococcus unclassified; Streptococcus parasanguinis	93361	116	15	0	Medium-quality	79.61	0
pneumonia|SAMN07758812_k81_82705	Siphoviridae	mgs_698; mgs_2033; mgs_1195; mgs_1034; mgs_497; mgs_3457; mgs_592; mgs_810; mgs_3150	Streptococcus mitis; Streptococcus unclassified	11351	19	6	1	Medium-quality	84.69	0
pneumonia|SAMN07758817_k81_130532	Siphoviridae	-	-	8947	13	1	0	Medium-quality	50.08	0
pneumonia|SAMN07758818_k81_46441	Siphoviridae	mgs_406; mgs_497; mgs_606; mgs_379	Streptococcus unclassified; Streptococcus infantis; Streptococcus mitis	48377	51	23	1	High-quality	100	0
pneumonia|SAMN07758818_k81_2355	Siphoviridae	mgs_1816	Parvimonas unclassified	27590	31	18	0	Medium-quality	53.71	0
pneumonia|SAMN07758818_k81_88241	Siphoviridae	mgs_3494; mgs_3569; mgs_3180; mgs_315; mgs_2039	Veillonella rogosae; Prevotella unclassified; Veillonella unclassified; Solobacterium unclassified	35080	61	26	0	High-quality	96.96	0
pneumonia|SAMN07758823_k81_83764	Siphoviridae	mgs_2315; mgs_3529	Fusobacterium unclassified; Streptococcus sp001587175	8143	12	6	0	Medium-quality	59.32	0
pneumonia|SAMN07758824_k81_1761	Siphoviridae	-	-	41550	52	32	0	Medium-quality	68.82	0
pneumonia|SAMN07758826_k81_148039	Siphoviridae	mgs_1511	Actinomyces unclassified	53634	52	13	0	High-quality	94.6	0
pneumonia|SAMN07758829_k81_102422	Siphoviridae	mgs_3165; mgs_1713; mgs_2460; mgs_169; mgs_3457; mgs_350; mgs_1364	Streptococcus oralis; Streptococcus unclassified; Streptococcus mitis; Streptococcus infantis	33492	53	37	0	Complete	100	0
pneumonia|SAMN07758833_k81_12370	Siphoviridae	mgs_2414; mgs_240; mgs_70; mgs_3546; mgs_1132; mgs_1094; mgs_1189; mgs_3571; mgs_3257	Pauljensenia unclassified; Pauljensenia odontolyticus	8518	12	5	0	Medium-quality	53.61	0
pneumonia|SAMN07758834_k81_117052	Siphoviridae	mgs_367; mgs_703; mgs_3014; mgs_3429	Streptococcus oralis; Streptococcus mitis; Streptococcus pseudopneumoniae; Granulicatella unclassified	10125	17	4	0	Medium-quality	79.21	0
pneumonia|SAMN07758834_k81_157330	Siphoviridae	-	-	49042	56	29	2	High-quality	100	0
pneumonia|SAMN07758835_k81_29558	Siphoviridae	mgs_4; mgs_3554; mgs_403; mgs_379; mgs_102; mgs_2781; mgs_169; mgs_476; mgs_3365; mgs_2710; mgs_2764	Streptococcus pneumoniae; Streptococcus unclassified; Streptococcus mitis; Streptococcus oralis	22557	33	25	0	Medium-quality	68.07	0
pneumonia|SAMN07758836_k81_27601	Siphoviridae	mgs_673; mgs_2779	Streptococcus sp000314795; Streptococcus unclassified	11112	15	2	1	Medium-quality	82.64	0
pneumonia|SAMN07758838_k81_93222	Siphoviridae	mgs_2315; mgs_2033; mgs_3529	Fusobacterium unclassified; Streptococcus unclassified; Streptococcus sp001587175	11149	18	9	1	Medium-quality	80.5	0
pneumonia|SAMN07758839_k81_93842	Siphoviridae	mgs_216; mgs_1115; mgs_70; mgs_2441; mgs_2637; mgs_1094; mgs_2300; mgs_3584; mgs_1521	Pauljensenia sp000466265; Pauljensenia odontolyticus; Pauljensenia unclassified	28588	43	20	0	High-quality	95.4	0
pneumonia|SAMN07758638_k81_11566	Siphoviridae	-	-	293088	278	3	13	Medium-quality	77.64	0
pneumonia|SAMN07758688_k81_47447	Siphoviridae	-	-	330123	323	4	16	High-quality	92.86	0
pneumonia|SAMN07758790_k81_46910	Siphoviridae	mgs_406; mgs_1453; mgs_3041	Streptococcus unclassified; Fusobacterium unclassified	141569	151	6	16	Medium-quality	57.14	0
pneumonia|SAMN07758839_k81_33393	Siphoviridae	mgs_184; mgs_354; mgs_519; mgs_1535; mgs_233; mgs_1398; mgs_1549; mgs_1850; mgs_1135; mgs_2384; mgs_30; mgs_2210; mgs_3493; mgs_703; mgs_1964; mgs_847; mgs_2710	Streptococcus mitis; Streptococcus unclassified; Weeksellaceae unclassified	16600	18	1	2	High-quality	98.86	0
pneumonia|SAMN07758563_k81_69518_1	Siphoviridae	mgs_698; mgs_1195; mgs_961; mgs_1034; mgs_497; mgs_3457; mgs_592; mgs_1512; mgs_810; mgs_3150	Streptococcus mitis; Streptococcus unclassified	12703	18	8	1	High-quality	99.58	0
pneumonia|SAMN07758564_k81_13806_1	Siphoviridae	mgs_912; mgs_3489; mgs_349	Gemella unclassified; Gemella morbillorum	35309	45	26	1	Medium-quality	75.28	0
pneumonia|SAMN07758567_k81_14647_1	Siphoviridae	-	-	27195	29	6	1	Medium-quality	57.86	0
pneumonia|SAMN07758583_k81_192682_1	Siphoviridae	mgs_1189; mgs_1094; mgs_3584; mgs_2441; mgs_183; mgs_2989	Pauljensenia unclassified	84376	95	7	1	Medium-quality	62.24	0
pneumonia|SAMN07758602_k81_140698_1	Siphoviridae	mgs_1816; mgs_3475	Parvimonas unclassified; Solobacterium unclassified	30872	54	19	0	Medium-quality	82.18	0
pneumonia|SAMN07758629_k81_1837_1	Siphoviridae	-	-	24705	36	16	0	Medium-quality	59.94	0
pneumonia|SAMN07758641_k81_777_1	Siphoviridae	mgs_3569; mgs_1903; mgs_3180; mgs_315; mgs_2039	Prevotella unclassified; Veillonella atypica; Veillonella unclassified; Solobacterium unclassified; Veillonella rogosae	33499	57	24	0	High-quality	92.55	0
pneumonia|SAMN07758651_k81_48389_1	Siphoviridae	mgs_515; mgs_184; mgs_62; mgs_2703; mgs_1178; mgs_2406; mgs_3165; mgs_576; mgs_3340; mgs_2781; mgs_1172; mgs_3457; mgs_2373; mgs_3258; mgs_1549	Streptococcus sanguinis; Streptococcus mitis; Streptococcus oralis; Streptococcus unclassified; Streptococcus pseudopneumoniae; Streptococcus sp000187745; Streptococcus cristatus	42461	66	50	1	High-quality	100	0
pneumonia|SAMN07758662_k81_45785_1	Siphoviridae	mgs_3042; mgs_3272	Prevotella histicola; Prevotella melaninogenica	53425	81	17	2	High-quality	90.65	0
pneumonia|SAMN07758668_k81_92076_1	Siphoviridae	mgs_1102; mgs_1713; mgs_2459; mgs_403; mgs_1319; mgs_379; mgs_3014; mgs_1814; mgs_3532; mgs_2574; mgs_733; mgs_2964; mgs_2448; mgs_3457; mgs_829; mgs_223; mgs_1475; mgs_2137; mgs_2800; mgs_2271; mgs_1318; mgs_519; mgs_1197; mgs_566; mgs_1949; mgs_988; mgs_233; mgs_3525; mgs_1398; mgs_2046; mgs_1112; mgs_120; mgs_3462; mgs_2846; mgs_662; mgs_2781; mgs_3501; mgs_2218; mgs_1364	Streptococcus unclassified; Streptococcus mitis; Streptococcus pseudopneumoniae; Fusobacterium unclassified; Streptococcus sp000187745; Streptococcus oralis; Streptococcus sp001553685; Streptococcus sanguinis; Parvimonas unclassified; Streptococcus sp002355895	8986	18	4	0	Medium-quality	67.31	0
pneumonia|SAMN07758681_k81_28881_1	Siphoviridae	mgs_3259	Leptotrichia massiliensis	29867	55	19	0	Medium-quality	86.44	0
pneumonia|SAMN07758706_k81_49670_1	Siphoviridae	mgs_89; mgs_3430	Anaeroglobus geminatus; Anaeroglobus micronuciformis	20742	22	14	1	Medium-quality	51.81	0
pneumonia|SAMN07758710_k81_14943_1	Siphoviridae	mgs_3415; mgs_2657; mgs_3447; mgs_3160; mgs_3095; mgs_2208; mgs_3547	Neisseria cinerea; Neisseria unclassified; Neisseria subflava; Neisseria sp000186165	36403	52	15	0	Medium-quality	70.15	0
pneumonia|SAMN07758711_k81_35346_1	Siphoviridae	mgs_47; mgs_1874	Streptococcus timonensis; Streptococcus unclassified	34192	51	40	0	High-quality	98.08	0
pneumonia|SAMN07758718_k81_269701_1	Siphoviridae	-	-	16869	21	13	0	Medium-quality	56.36	0
pneumonia|SAMN07758725_k81_45521_1	Siphoviridae	mgs_3415; mgs_3447; mgs_3095; mgs_2208; mgs_3547	Neisseria cinerea; Neisseria unclassified; Neisseria subflava; Neisseria sp000186165	41229	59	19	0	High-quality	100	0
pneumonia|SAMN07758729_k81_81278_1	Siphoviridae	mgs_3183; mgs_1695; mgs_3272	Prevotella melaninogenica; CAG-917 unclassified	36590	47	6	1	Medium-quality	53.46	0
pneumonia|SAMN07758734_k81_30928_1	Siphoviridae	mgs_482; mgs_216; mgs_3205; mgs_2414; mgs_2411; mgs_1498; mgs_2308	Pauljensenia sp001838165; Pauljensenia sp000466265; Pauljensenia unclassified	37461	50	12	1	High-quality	100	0
pneumonia|SAMN07758786_k81_126810_1	Siphoviridae	mgs_310	Mogibacterium timidum	30829	55	25	2	High-quality	100	0
pneumonia|SAMN07758790_k81_53422_1	Siphoviridae	mgs_3106; mgs_3262	Abiotrophia defectiva; Abiotrophia unclassified	25023	31	21	0	Medium-quality	59.89	0
pneumonia|SAMN07758793_k81_1312_1	Siphoviridae	mgs_3089; mgs_3130; mgs_2046; mgs_358; mgs_1263; mgs_2130; mgs_3506; mgs_2206	Streptococcus sp000448565; Streptococcus unclassified; Parvimonas unclassified; Streptococcus parasanguinis; CAG-793 unclassified	31514	49	32	0	High-quality	97.57	0
pneumonia|SAMN07758793_k81_31914_1	Siphoviridae	mgs_3123; mgs_3270	Rothia mucilaginosa	32921	51	15	0	High-quality	100	0
pneumonia|SAMN07758802_k81_18448_1	Siphoviridae	mgs_3479; mgs_915; mgs_2520	Streptococcus unclassified; Streptococcus sanguinis	10364	16	5	0	Medium-quality	72.6	0
pneumonia|SAMN07758804_k81_10508_1	Siphoviridae	mgs_1766; mgs_3475; mgs_2034	RF39 unclassified; Solobacterium unclassified	28365	50	15	0	Medium-quality	84.03	0
pneumonia|SAMN07758823_k81_38718_1	Siphoviridae	mgs_3494; mgs_2118; mgs_3430; mgs_2434; mgs_2; mgs_3180; mgs_2246	Veillonella rogosae; F0422 unclassified; Anaeroglobus micronuciformis; Veillonella unclassified; Prevotella pallens; Fusobacterium unclassified	39398	51	17	0	High-quality	100	0
pneumonia|SAMN07758824_k81_81535_1	Siphoviridae	mgs_3106; mgs_3262	Abiotrophia defectiva; Abiotrophia unclassified	32107	56	24	0	Medium-quality	72.95	0
pneumonia|SAMN07758563_k81_35737	Siphoviridae	mgs_3505; mgs_1761; mgs_2385; mgs_3030	Streptococcus unclassified; Haemophilus parainfluenzae	28225	35	26	0	Medium-quality	71.2	0
pneumonia|SAMN07758563_k81_32214	Siphoviridae	mgs_331; mgs_3552	Lachnoanaerobaculum unclassified; Lachnoanaerobaculum saburreum	40591	56	21	0	Complete	100	0
pneumonia|SAMN07758563_k81_50042	Siphoviridae	mgs_489; mgs_2094; mgs_1933; mgs_1691	Oribacterium unclassified; Oribacterium sinus	28485	46	16	0	Medium-quality	74.21	0
pneumonia|SAMN07758563_k81_22462	Siphoviridae	mgs_1862; mgs_1257; mgs_1114; mgs_2749	Lancefieldella unclassified	17055	22	13	0	Medium-quality	50.7	0
pneumonia|SAMN07758563_k81_24413	Siphoviridae	mgs_358	Streptococcus parasanguinis	37062	59	34	0	Complete	100	0
pneumonia|SAMN07758563_k81_62333	Siphoviridae	mgs_1963; mgs_3252; mgs_3243	Streptococcus unclassified; Granulicatella adiacens; Streptococcus infantis	24842	34	30	0	Medium-quality	62.2	0
pneumonia|SAMN07758563_k81_31966	Siphoviridae	mgs_886	Streptococcus unclassified	49100	73	24	0	Medium-quality	86.19	0
pneumonia|SAMN07758564_k81_17717	Siphoviridae	mgs_912; mgs_842	Gemella unclassified	42753	59	31	1	High-quality	100	0
pneumonia|SAMN07758564_k81_140444	Siphoviridae	mgs_665; mgs_3505; mgs_2106	UBA4285 unclassified; Streptococcus unclassified	35941	52	38	0	High-quality	93.29	0
pneumonia|SAMN07758564_k81_85664	Siphoviridae	mgs_3523; mgs_1931; mgs_3164; mgs_2208	Neisseria elongata; Neisseria unclassified; Neisseria mucosa	44225	62	31	1	High-quality	97.58	0
pneumonia|SAMN07758564_k81_158033	Siphoviridae	mgs_1115; mgs_2441; mgs_1132; mgs_1094; mgs_3584; mgs_2411; mgs_270; mgs_2308	Pauljensenia sp000466265; Pauljensenia unclassified; Pauljensenia bouchesdurhonensis	35461	52	14	0	Complete	100	0
pneumonia|SAMN07758564_k81_71039	Siphoviridae	mgs_1766; mgs_3508	RF39 unclassified; Leptotrichiaceae unclassified	45515	56	25	0	Medium-quality	75.7	0
pneumonia|SAMN07758565_k81_11433	Siphoviridae	mgs_1695; mgs_1723	CAG-917 unclassified; Prevotella unclassified	49455	73	11	2	Medium-quality	70.71	0
pneumonia|SAMN07758565_k81_16157	Siphoviridae	mgs_2446; mgs_3088; mgs_1094; mgs_2441; mgs_2989	Pauljensenia unclassified; Pauljensenia odontolyticus	40434	56	29	0	Medium-quality	67.31	0
pneumonia|SAMN07758567_k81_59298	Siphoviridae	mgs_3415; mgs_1931; mgs_1339; mgs_3316; mgs_3164; mgs_2208	Neisseria cinerea; Neisseria unclassified; Neisseria subflava; Neisseria mucosa	31289	51	13	2	Medium-quality	69.04	0
pneumonia|SAMN07758568_k81_98355	Siphoviridae	mgs_3443; mgs_1048; mgs_3081; mgs_1923; mgs_1199; mgs_605	Saccharibacteria unclassified	67503	107	18	1	Complete	100	0
pneumonia|SAMN07758568_k81_98362	Siphoviridae	mgs_3249; mgs_3584; mgs_2441; mgs_3257	Pauljensenia cellulosilytica; Pauljensenia unclassified	38820	51	26	0	Medium-quality	64.42	0
pneumonia|SAMN07758569_k81_150930	Siphoviridae	mgs_3554; mgs_403; mgs_358; mgs_350	Streptococcus unclassified; Streptococcus mitis; Streptococcus parasanguinis; Streptococcus infantis	33628	57	32	0	Medium-quality	82.84	0
pneumonia|SAMN07758569_k81_230006	Siphoviridae	mgs_3253; mgs_3023	Solobacterium unclassified; Lachnoanaerobaculum sp000287675	54720	67	27	2	High-quality	100	0
pneumonia|SAMN07758569_k81_42687	Siphoviridae	mgs_592; mgs_633	Streptococcus unclassified; Streptococcus infantis	22327	34	19	0	Medium-quality	55.91	0
pneumonia|SAMN07758569_k81_121692	Siphoviridae	mgs_3351	Pseudopropionibacterium unclassified	22530	29	19	0	Medium-quality	71.5	0
pneumonia|SAMN07758569_k81_4054	Siphoviridae	mgs_1446; mgs_2121; mgs_1169; mgs_2837; mgs_2404; mgs_2805; mgs_2504; mgs_1114; mgs_2025	Lancefieldella unclassified; Lancefieldella sp000564995	32723	52	18	0	High-quality	100	0
pneumonia|SAMN07758569_k81_178211	Siphoviridae	-	-	44320	58	29	0	Medium-quality	73.67	0
pneumonia|SAMN07758569_k81_21315	Siphoviridae	mgs_93; mgs_1511; mgs_136	Actinomyces unclassified; Actinomyces johnsonii	56723	61	18	0	High-quality	100	0
pneumonia|SAMN07758569_k81_251456	Siphoviridae	mgs_1816; mgs_3253	Parvimonas unclassified; Solobacterium unclassified	29865	49	19	1	High-quality	92.19	0
pneumonia|SAMN07758569_k81_22692	Siphoviridae	mgs_2781; mgs_1761; mgs_476; mgs_1764	Streptococcus mitis; Streptococcus unclassified; Streptococcus oralis	29362	25	15	0	Medium-quality	51.58	0
pneumonia|SAMN07758569_k81_315034	Siphoviridae	mgs_1883	Streptococcus unclassified	52141	70	30	0	Complete	100	0
pneumonia|SAMN07758569_k81_315036	Siphoviridae	mgs_3494; mgs_2994; mgs_3412	Veillonella rogosae; Veillonella tobetsuensis; Saccharimonadaceae unclassified	233135	250	19	3	Complete	100	0
pneumonia|SAMN07758569_k81_149075	Siphoviridae	mgs_2046	Parvimonas unclassified	17374	28	11	0	Medium-quality	60.12	0
pneumonia|SAMN07758569_k81_10788	Siphoviridae	mgs_2805; mgs_1862; mgs_1257; mgs_1114; mgs_1550; mgs_2749	Lancefieldella unclassified	30965	37	21	0	Medium-quality	76.36	0
pneumonia|SAMN07758570_k81_142295	Siphoviridae	-	-	32132	45	15	0	Complete	100	0
pneumonia|SAMN07758570_k81_142297	Siphoviridae	mgs_1968; mgs_686	Pauljensenia sp000758755; Pauljensenia pacaensis	31432	41	22	0	Complete	100	0
pneumonia|SAMN07758570_k81_142303	Siphoviridae	mgs_3088; mgs_1094; mgs_70; mgs_3495; mgs_270; mgs_183	Pauljensenia odontolyticus; Pauljensenia unclassified; Pauljensenia bouchesdurhonensis	35976	47	22	1	Complete	100	0
pneumonia|SAMN07758571_k81_98589	Siphoviridae	mgs_3344; mgs_1135; mgs_861; mgs_3129; mgs_2033; mgs_2903; mgs_2066; mgs_1866; mgs_3279; mgs_1512	Streptococcus unclassified; Streptococcus mitis; HOT-345 unclassified; Gemella haemolysans	7358	12	3	0	Medium-quality	58.53	0
pneumonia|SAMN07758574_k81_83863	Siphoviridae	mgs_1925; mgs_2063; mgs_3552	Catonella unclassified; Lachnoanaerobaculum unclassified; Lachnoanaerobaculum saburreum	41330	60	28	1	Complete	100	0
pneumonia|SAMN07758574_k81_83864	Siphoviridae	mgs_3125; mgs_169	Streptococcus salivarius; Streptococcus mitis	37814	53	40	0	Complete	100	0
pneumonia|SAMN07758577_k81_52155	Siphoviridae	mgs_145; mgs_139; mgs_1115; mgs_1094; mgs_70	Pauljensenia sp000185285; Pauljensenia cardiffensis; Pauljensenia sp000466265; Pauljensenia unclassified; Pauljensenia odontolyticus	40325	55	25	1	Complete	100	0
pneumonia|SAMN07758577_k81_52232	Siphoviridae	mgs_1816; mgs_1493; mgs_2118; mgs_2; mgs_3461; mgs_3353; mgs_2246	Parvimonas unclassified; Veillonella unclassified; F0422 unclassified; Prevotella pallens; Veillonella atypica; Granulicatella unclassified; Fusobacterium unclassified	35324	43	20	1	High-quality	91.83	0
pneumonia|SAMN07758578_k81_60186	Siphoviridae	mgs_1217; mgs_2157; mgs_975; mgs_10; mgs_713; mgs_2969; mgs_2159	Aggregatibacter sp000466335; Haemophilus haemolyticus; Haemophilus sputorum; Haemophilus influenzae; Haemophilus quentini; Haemophilus parainfluenzae; Haemophilus unclassified	23855	29	17	0	Medium-quality	51.51	0
pneumonia|SAMN07758579_k81_215862	Siphoviridae	mgs_3177; mgs_493; mgs_3080; mgs_3423; mgs_3227; mgs_3328	Aggregatibacter sp000466335; Granulicatella unclassified; Haemophilus parainfluenzae; Haemophilus unclassified	48965	71	38	0	Complete	100	0
pneumonia|SAMN07758580_k81_65846	Siphoviridae	mgs_331; mgs_3075; mgs_3552; mgs_916	Lachnoanaerobaculum unclassified; Lachnoanaerobaculum saburreum; Catonella unclassified	43407	63	21	0	High-quality	99.6	0
pneumonia|SAMN07758580_k81_92048	Siphoviridae	mgs_25; mgs_3123	Rothia sp001808955; Rothia mucilaginosa	32717	50	14	0	High-quality	100	0
pneumonia|SAMN07758580_k81_61727	Siphoviridae	mgs_3165; mgs_406; mgs_3340; mgs_703; mgs_2931; mgs_476; mgs_1318	Streptococcus oralis; Streptococcus unclassified; Streptococcus mitis	20639	28	3	1	High-quality	100	0
pneumonia|SAMN07758580_k81_57439	Siphoviridae	mgs_239	Pseudopropionibacterium unclassified	16397	20	11	0	Medium-quality	52.15	0
pneumonia|SAMN07758580_k81_56017	Siphoviridae	mgs_318	Streptococcus sp000187445	11708	20	5	0	Medium-quality	85.59	0
pneumonia|SAMN07758581_k81_5530	Siphoviridae	mgs_145; mgs_468; mgs_3031; mgs_3571; mgs_1094; mgs_1189; mgs_3495; mgs_3257; mgs_1115; mgs_216; mgs_1488; mgs_2414; mgs_70; mgs_2441; mgs_2954; mgs_3546; mgs_183; mgs_1132; mgs_3088; mgs_3584	Pauljensenia sp000185285; Pauljensenia georgiae; Pauljensenia unclassified; Pauljensenia sp000466265; Pauljensenia odontolyticus	35745	49	21	0	High-quality	100	0
pneumonia|SAMN07758581_k81_36895	Siphoviridae	mgs_3584; mgs_1488; mgs_2441	Pauljensenia unclassified	14288	17	8	0	Medium-quality	84.02	0
pneumonia|SAMN07758581_k81_135057	Siphoviridae	mgs_1140; mgs_1135; mgs_1761; mgs_2340; mgs_3165; mgs_2781; mgs_476; mgs_1529; mgs_3243	Fusobacterium unclassified; Streptococcus mitis; Streptococcus unclassified; Streptococcus oralis; Granulicatella unclassified; Streptococcus infantis	54902	70	30	0	Complete	100	0
pneumonia|SAMN07758581_k81_135067	Siphoviridae	-	-	32118	45	15	0	Complete	100	0
pneumonia|SAMN07758583_k81_1208	Siphoviridae	mgs_1713; mgs_829	Streptococcus unclassified; Streptococcus oralis	13391	23	6	1	High-quality	100	0
pneumonia|SAMN07758583_k81_16450	Siphoviridae	mgs_2446; mgs_3088; mgs_1094; mgs_2441	Pauljensenia unclassified; Pauljensenia odontolyticus	40258	55	29	0	Medium-quality	67.01	0
pneumonia|SAMN07758583_k81_180317	Siphoviridae	-	-	52028	58	16	0	Medium-quality	89.9	0
pneumonia|SAMN07758583_k81_201326	Siphoviridae	mgs_2340; mgs_1135; mgs_476	Streptococcus unclassified; Streptococcus mitis; Streptococcus oralis	58583	71	28	0	Complete	100	0
pneumonia|SAMN07758583_k81_183529	Siphoviridae	mgs_1094; mgs_70; mgs_2441; mgs_3257; mgs_2989	Pauljensenia unclassified; Pauljensenia odontolyticus	38831	57	18	0	High-quality	100	0
pneumonia|SAMN07758584_k81_12338	Siphoviridae	mgs_7	Staphylococcus aureus	34128	49	41	1	Medium-quality	79.69	0
pneumonia|SAMN07758584_k81_4716	Siphoviridae	mgs_3130	Streptococcus unclassified	35452	51	26	1	High-quality	91.16	0
pneumonia|SAMN07758584_k81_155823	Siphoviridae	mgs_3506; mgs_358	Streptococcus parasanguinis	27634	40	25	0	Medium-quality	72.63	0
pneumonia|SAMN07758584_k81_52733	Siphoviridae	-	-	52622	70	24	0	High-quality	94.05	0
pneumonia|SAMN07758584_k81_97062	Siphoviridae	-	-	59285	65	23	0	High-quality	95.03	0
pneumonia|SAMN07758584_k81_15242	Siphoviridae	mgs_1223; mgs_3462; mgs_2621	Granulicatella unclassified; Streptococcus mitis	33469	54	25	0	High-quality	100	0
pneumonia|SAMN07758585_k81_84373	Siphoviridae	mgs_861; mgs_2821; mgs_1713; mgs_3203; mgs_403; mgs_924; mgs_1319; mgs_2066; mgs_1034; mgs_845; mgs_354; mgs_350; mgs_305; mgs_3165; mgs_2340; mgs_1205; mgs_592; mgs_1549; mgs_526; mgs_2364; mgs_2448; mgs_500; mgs_1866; mgs_3457; mgs_3279; mgs_888; mgs_810; mgs_1364	Streptococcus unclassified; Streptococcus mitis; Streptococcus infantis; Streptococcus pseudopneumoniae; Streptococcus oralis	35956	64	48	0	Medium-quality	82.11	0
pneumonia|SAMN07758585_k81_18873	Siphoviridae	mgs_3554; mgs_3165; mgs_1713; mgs_3457; mgs_1889; mgs_1716	Streptococcus unclassified; Streptococcus oralis	31579	56	37	0	Medium-quality	75.58	0
pneumonia|SAMN07758586_k81_103650	Siphoviridae	mgs_1288	Gemella unclassified	189216	217	18	16	Medium-quality	76.38	0
pneumonia|SAMN07758586_k81_50951	Siphoviridae	mgs_2657; mgs_3164; mgs_3160; mgs_3095; mgs_2208	Neisseria unclassified; Neisseria mucosa; Neisseria subflava	38801	53	23	0	Medium-quality	81.89	0
pneumonia|SAMN07758586_k81_107314	Siphoviridae	mgs_2204; mgs_1115; mgs_2441; mgs_3542; mgs_3067; mgs_3249; mgs_1094; mgs_1189; mgs_3584; mgs_3495; mgs_3257; mgs_2989	Pauljensenia unclassified; Pauljensenia sp000466265; Pauljensenia pyogenes; Pauljensenia sp000278725; Pauljensenia cellulosilytica	39923	58	20	0	Complete	100	0
pneumonia|SAMN07758587_k81_18222	Siphoviridae	mgs_3584; mgs_183	Pauljensenia unclassified	39661	52	26	0	Medium-quality	65.83	0
pneumonia|SAMN07758588_k81_44591	Siphoviridae	mgs_3177; mgs_493; mgs_3080; mgs_3328; mgs_2129; mgs_3423; mgs_3227; mgs_2969	Aggregatibacter sp000466335; Granulicatella unclassified; Haemophilus parainfluenzae; Haemophilus unclassified	49834	76	35	0	Complete	100	0
pneumonia|SAMN07758588_k81_82906	Siphoviridae	mgs_2340; mgs_1135; mgs_1713	Streptococcus unclassified; Streptococcus mitis	57892	72	30	0	Complete	100	0
pneumonia|SAMN07758589_k81_47884	Siphoviridae	mgs_76	Eubacterium unclassified	17410	23	14	0	Medium-quality	50.53	0
pneumonia|SAMN07758589_k81_185494	Siphoviridae	-	-	27813	37	21	0	Complete	100	0
pneumonia|SAMN07758590_k81_67542	Siphoviridae	mgs_3187; mgs_3402	Actinomyces graevenitzii	12106	15	5	0	Medium-quality	84.25	0
pneumonia|SAMN07758592_k81_132518	Siphoviridae	mgs_2104	Gemella unclassified	17711	21	16	0	Medium-quality	51.08	0
pneumonia|SAMN07758592_k81_70458	Siphoviridae	mgs_1059; mgs_2761; mgs_3180; mgs_2994	Veillonella rogosae; CAG-793 unclassified; Veillonella unclassified; Veillonella tobetsuensis	39184	45	16	0	Complete	100	0
pneumonia|SAMN07758592_k81_96921	Siphoviridae	mgs_512; mgs_347; mgs_613; mgs_1799; mgs_668; mgs_466	Leptotrichia hofstadii; Leptotrichia buccalis; Leptotrichia shahii; Leptotrichiaceae unclassified; Leptotrichia sp001553645; Leptotrichia sp002240055	40987	71	16	1	High-quality	94.13	0
pneumonia|SAMN07758592_k81_102288	Siphoviridae	-	-	47951	80	35	0	Complete	100	0
pneumonia|SAMN07758593_k81_93986	Siphoviridae	mgs_386; mgs_1468; mgs_2648; mgs_2422; mgs_660; mgs_3001; mgs_3443; mgs_1192; mgs_2423	Saccharibacteria unclassified	19269	40	6	1	Medium-quality	59.69	0
pneumonia|SAMN07758594_k81_79304	Siphoviridae	mgs_1140; mgs_2781; mgs_1761; mgs_476; mgs_1529	Fusobacterium unclassified; Streptococcus mitis; Streptococcus unclassified; Streptococcus oralis; Granulicatella unclassified	30134	27	17	0	Medium-quality	52.98	0
pneumonia|SAMN07758594_k81_6118	Siphoviridae	-	-	37665	54	35	0	High-quality	90.31	0
pneumonia|SAMN07758595_k81_81739	Siphoviridae	mgs_3000; mgs_1430; mgs_3461	Fusobacterium unclassified; Veillonella unclassified; Veillonella atypica	42543	52	19	1	High-quality	100	0
pneumonia|SAMN07758595_k81_119753	Siphoviridae	-	-	29617	34	10	0	Complete	100	0
pneumonia|SAMN07758596_k81_51853	Siphoviridae	mgs_3187	Actinomyces graevenitzii	19522	24	14	1	Medium-quality	54.7	0
pneumonia|SAMN07758596_k81_48929	Siphoviridae	mgs_3187	Actinomyces graevenitzii	43482	61	17	0	Complete	100	0
pneumonia|SAMN07758600_k81_87132	Siphoviridae	mgs_2858; mgs_3185; mgs_223; mgs_1364	Fusobacterium unclassified; Streptococcus sp001553685; Streptococcus unclassified	9845	20	6	0	Medium-quality	77.76	0
pneumonia|SAMN07758600_k81_104362	Siphoviridae	mgs_3584; mgs_183	Pauljensenia unclassified	39802	53	27	0	Medium-quality	66.07	0
pneumonia|SAMN07758602_k81_78382	Siphoviridae	mgs_2446; mgs_3088; mgs_1094; mgs_2989	Pauljensenia unclassified; Pauljensenia odontolyticus	40353	57	29	0	Medium-quality	67.08	0
pneumonia|SAMN07758602_k81_147768	Siphoviridae	mgs_1094; mgs_2441; mgs_3257	Pauljensenia unclassified	39911	54	28	0	Medium-quality	66.31	0
pneumonia|SAMN07758603_k81_13023	Siphoviridae	mgs_3377	Streptococcus unclassified	23050	26	23	0	Medium-quality	62.11	0
pneumonia|SAMN07758603_k81_27889	Siphoviridae	mgs_863; mgs_1102; mgs_1713; mgs_403; mgs_1998; mgs_1319; mgs_717; mgs_1663; mgs_657; mgs_3014; mgs_2764; mgs_4; mgs_3554; mgs_2158; mgs_2033; mgs_2776; mgs_3139; mgs_500; mgs_2095; mgs_1213; mgs_169; mgs_3457; mgs_1964; mgs_698; mgs_2137; mgs_1083; mgs_1155; mgs_1034; mgs_354; mgs_566; mgs_233; mgs_3530; mgs_3344; mgs_1135; mgs_3462; mgs_2781; mgs_2551; mgs_497; mgs_810; mgs_3150; mgs_3203; mgs_…	Streptococcus unclassified; Streptococcus mitis; Streptococcus pseudopneumoniae; Streptococcus pneumoniae; Streptococcus sp000187745	16594	24	7	2	High-quality	100	0
pneumonia|SAMN07758603_k81_81942	Siphoviridae	mgs_2177; mgs_2744; mgs_606; mgs_592; mgs_2218; mgs_1416; mgs_2406	Streptococcus unclassified; Streptococcus infantis	36678	64	38	0	Medium-quality	89.98	0
pneumonia|SAMN07758603_k81_82168	Siphoviridae	mgs_835; mgs_2270; mgs_3533; mgs_831; mgs_914; mgs_567; mgs_3407; mgs_586	Fusobacterium unclassified; Fusobacterium periodonticum; CAG-611 unclassified; Fusobacterium sp000235465; RF39 unclassified; Fusobacterium massiliense	37650	58	26	0	Medium-quality	85.91	0
pneumonia|SAMN07758603_k81_61207	Siphoviridae	-	-	30397	45	36	0	Medium-quality	88.75	0
pneumonia|SAMN07758603_k81_118639	Siphoviridae	mgs_2177; mgs_3154; mgs_1477; mgs_2621; mgs_3252	Streptococcus unclassified; Granulicatella unclassified; Granulicatella adiacens	32856	55	28	0	Complete	100	0
pneumonia|SAMN07758603_k81_118642	Siphoviridae	mgs_3249	Pauljensenia cellulosilytica	36110	45	25	0	Medium-quality	59.98	0
pneumonia|SAMN07758604_k81_10656	Siphoviridae	mgs_3031; mgs_2300; mgs_1115; mgs_1094; mgs_3584; mgs_1521	Pauljensenia unclassified; Pauljensenia sp000466265	29204	43	20	0	High-quality	97.55	0
pneumonia|SAMN07758604_k81_65837	Siphoviridae	mgs_2682; mgs_25; mgs_3123; mgs_3270	Rothia unclassified; Rothia sp001808955; Rothia mucilaginosa	33054	48	20	0	Complete	100	0
pneumonia|SAMN07758604_k81_36164	Siphoviridae	mgs_2621	Granulicatella unclassified	37454	65	32	0	Complete	100	0
pneumonia|SAMN07758604_k81_74519	Siphoviridae	mgs_1475; mgs_1713; mgs_924; mgs_379; mgs_1178; mgs_717; mgs_1197; mgs_657; mgs_566; mgs_1949; mgs_1205; mgs_449; mgs_592; mgs_1549; mgs_4; mgs_1135; mgs_3344; mgs_3408; mgs_2033; mgs_500; mgs_3493; mgs_636; mgs_2095; mgs_703; mgs_497; mgs_1866; mgs_810; mgs_1889; mgs_3150	Streptococcus unclassified; Streptococcus mitis; Streptococcus pneumoniae	15559	24	7	2	High-quality	100	0
pneumonia|SAMN07758604_k81_40774	Siphoviridae	mgs_912	Gemella unclassified	36859	47	23	0	High-quality	100	0
pneumonia|SAMN07758604_k81_54059	Siphoviridae	mgs_2240; mgs_2444; mgs_1550; mgs_3422; mgs_2484	Catonella unclassified; Lancefieldella unclassified; Lancefieldella sp000564995	15599	29	6	0	Medium-quality	50.25	0
pneumonia|SAMN07758604_k81_60970	Siphoviridae	mgs_3554; mgs_1269; mgs_2744; mgs_1713; mgs_576; mgs_403; mgs_2621	Streptococcus unclassified; Streptococcus cristatus; Streptococcus pseudopneumoniae; Streptococcus mitis; Granulicatella unclassified	35656	54	38	1	High-quality	97.9	0
pneumonia|SAMN07758604_k81_4089	Siphoviridae	mgs_1713; mgs_1761; mgs_2066; mgs_3165; mgs_2781; mgs_169; mgs_3457; mgs_592; mgs_902; mgs_1364	Streptococcus unclassified; Streptococcus oralis; Streptococcus mitis; Gemella unclassified	34467	63	36	0	High-quality	98.56	0
pneumonia|SAMN07758604_k81_37976	Siphoviridae	mgs_2441; mgs_183	Pauljensenia unclassified	72994	88	8	1	Medium-quality	53.79	0
pneumonia|SAMN07758604_k81_84732	Siphoviridae	mgs_3187	Actinomyces graevenitzii	35973	45	20	1	Complete	100	0
pneumonia|SAMN07758605_k81_82270	Siphoviridae	mgs_2118; mgs_2; mgs_3461	F0422 unclassified; Prevotella pallens; Veillonella atypica	35562	45	20	0	High-quality	91.4	0
pneumonia|SAMN07758609_k81_108556	Siphoviridae	mgs_1059; mgs_200; mgs_1903; mgs_1399	Veillonella rogosae; Veillonella dispar; Veillonella atypica; Solobacterium unclassified	18604	29	13	0	Medium-quality	54.47	0
pneumonia|SAMN07758609_k81_64026	Siphoviridae	mgs_62; mgs_2776; mgs_1453; mgs_2247; mgs_2210; mgs_1535; mgs_1949; mgs_1416; mgs_1398	Streptococcus oralis; Streptococcus unclassified	24044	37	25	0	Medium-quality	72.1	0
pneumonia|SAMN07758609_k81_118077	Siphoviridae	mgs_3270	Rothia mucilaginosa	25607	34	13	0	Medium-quality	77.99	0
pneumonia|SAMN07758609_k81_83271	Siphoviridae	mgs_2220; mgs_2177; mgs_62; mgs_1444; mgs_829	Streptococcus unclassified; Streptococcus oralis	30231	38	23	0	Medium-quality	75.31	0
pneumonia|SAMN07758609_k81_119653	Siphoviridae	mgs_3216; mgs_3142	Granulicatella unclassified	36735	48	25	0	Complete	100	0
pneumonia|SAMN07758609_k81_119668	Siphoviridae	mgs_964	Rothia mucilaginosa	31121	43	18	0	Complete	100	0
pneumonia|SAMN07758610_k81_27947	Siphoviridae	mgs_1687; mgs_3090; mgs_3272	Prevotella melaninogenica; Alloprevotella unclassified	54856	76	17	2	High-quality	92.9	0
pneumonia|SAMN07758611_k81_44803	Siphoviridae	mgs_1733; mgs_3500; mgs_2972	Capnocytophaga sputigena; Capnocytophaga sp002209445; Capnocytophaga leadbetteri	22961	30	8	1	Medium-quality	53.08	0
pneumonia|SAMN07758612_k81_8048	Siphoviridae	mgs_3067; mgs_2441; mgs_2989	Pauljensenia sp000278725; Pauljensenia unclassified	52202	74	21	1	High-quality	100	0
pneumonia|SAMN07758614_k81_59569	Siphoviridae	mgs_3415; mgs_3164; mgs_2208; mgs_986	Neisseria cinerea; Neisseria mucosa; Neisseria unclassified; Neisseria sicca	26778	42	13	0	Medium-quality	59.08	0
pneumonia|SAMN07758614_k81_20098	Siphoviridae	mgs_2621	Granulicatella unclassified	38739	66	32	0	High-quality	100	0
pneumonia|SAMN07758614_k81_67965	Siphoviridae	mgs_3187; mgs_3402	Actinomyces graevenitzii	42365	61	18	0	High-quality	100	0
pneumonia|SAMN07758614_k81_6860	Siphoviridae	mgs_3250	Pauljensenia sp000308055	35540	41	20	0	Medium-quality	78.7	0
pneumonia|SAMN07758614_k81_38580	Siphoviridae	mgs_1713; mgs_403; mgs_379; mgs_1178; mgs_717; mgs_345; mgs_657; mgs_1205; mgs_3014; mgs_1549; mgs_4; mgs_1195; mgs_2033; mgs_961; mgs_500; mgs_2927; mgs_2095; mgs_703; mgs_1866; mgs_2850; mgs_1475; mgs_2800; mgs_924; mgs_3318; mgs_1034; mgs_305; mgs_566; mgs_1949; mgs_2123; mgs_233; mgs_592; mgs_1398; mgs_1135; mgs_3344; mgs_3408; mgs_3462; mgs_3504; mgs_2210; mgs_3493; mgs_497; mgs_810; mgs_3150	Streptococcus unclassified; Streptococcus mitis; Streptococcus pseudopneumoniae; Streptococcus pneumoniae; Streptococcus sp000187745	11822	20	8	1	Medium-quality	87.49	0
pneumonia|SAMN07758614_k81_56642	Siphoviridae	-	-	62209	70	24	0	High-quality	99.72	0
pneumonia|SAMN07758614_k81_79170	Siphoviridae	mgs_2637; mgs_1968; mgs_686	Pauljensenia unclassified; Pauljensenia sp000758755; Pauljensenia pacaensis	31402	40	23	0	Complete	100	0
pneumonia|SAMN07758614_k81_79172	Siphoviridae	-	-	30855	33	10	0	Complete	100	0
pneumonia|SAMN07758614_k81_79180	Siphoviridae	mgs_2708; mgs_2165	Pauljensenia sp000308055; Pauljensenia unclassified	15781	26	6	0	Complete	100	0
pneumonia|SAMN07758615_k81_7594	Siphoviridae	mgs_1238; mgs_1903; mgs_1609; mgs_3494; mgs_2118; mgs_2; mgs_2482; mgs_3461	CAG-793 unclassified; Veillonella atypica; Solobacterium unclassified; Veillonella rogosae; F0422 unclassified; Prevotella pallens; Veillonella unclassified	46488	73	28	1	High-quality	100	0
pneumonia|SAMN07758616_k81_137761	Siphoviridae	mgs_2107	Haemophilus unclassified	34418	50	15	4	Medium-quality	75.23	0
pneumonia|SAMN07758616_k81_168925	Siphoviridae	mgs_1488; mgs_2441	Pauljensenia unclassified	17542	20	8	0	Complete	100	0
pneumonia|SAMN07758617_k81_108842	Siphoviridae	mgs_3171	Granulicatella maltaromaticum	21839	28	21	0	Medium-quality	62.09	0
pneumonia|SAMN07758617_k81_48724	Siphoviridae	-	-	40425	57	41	0	High-quality	100	0
pneumonia|SAMN07758617_k81_110369	Siphoviridae	-	-	48745	69	15	0	Medium-quality	61.98	0
pneumonia|SAMN07758617_k81_123397	Siphoviridae	mgs_2446; mgs_3088; mgs_1094; mgs_240; mgs_2441; mgs_2989	Pauljensenia unclassified; Pauljensenia odontolyticus	40817	58	31	0	Medium-quality	67.82	0
pneumonia|SAMN07758618_k81_51467	Siphoviridae	mgs_3512	Gemella unclassified	35573	49	18	1	Complete	100	0
pneumonia|SAMN07758618_k81_78649	Siphoviridae	mgs_3494; mgs_200; mgs_3329	Veillonella rogosae; Veillonella dispar; Leptotrichiaceae unclassified	72167	118	21	0	Complete	100	0
pneumonia|SAMN07758619_k81_73990	Siphoviridae	mgs_3067; mgs_3249; mgs_3584; mgs_2441; mgs_2989	Pauljensenia sp000278725; Pauljensenia cellulosilytica; Pauljensenia unclassified	39533	53	27	0	Medium-quality	65.67	0
pneumonia|SAMN07758619_k81_116740	Siphoviridae	mgs_3067; mgs_3249; mgs_2441	Pauljensenia sp000278725; Pauljensenia cellulosilytica; Pauljensenia unclassified	49950	68	20	0	Complete	100	0
pneumonia|SAMN07758620_k81_96164	Siphoviridae	mgs_570; mgs_914; mgs_312	Fusobacterium unclassified; Fusobacterium animalis	20883	38	7	0	Medium-quality	60.76	0
pneumonia|SAMN07758620_k81_46795	Siphoviridae	mgs_1134	Capnocytophaga unclassified	27984	32	8	1	Medium-quality	58.11	0
pneumonia|SAMN07758621_k81_53798	Siphoviridae	mgs_1713; mgs_2459; mgs_403; mgs_1319; mgs_379; mgs_345; mgs_2676; mgs_3014; mgs_1814; mgs_2764; mgs_3532; mgs_2574; mgs_733; mgs_1670; mgs_2964; mgs_2448; mgs_2095; mgs_3457; mgs_829; mgs_698; mgs_1475; mgs_2042; mgs_2137; mgs_2800; mgs_2271; mgs_519; mgs_1197; mgs_2340; mgs_566; mgs_1949; mgs_988; mgs_233; mgs_3525; mgs_1398; mgs_1683; mgs_2046; mgs_1112; mgs_120; mgs_662; mgs_2781; mgs_497; mg…	Streptococcus unclassified; Streptococcus mitis; Streptococcus pseudopneumoniae; Fusobacterium unclassified; Streptococcus sp000187745; Streptococcus oralis; Granulicatella unclassified; Streptococcus sanguinis; CAG-917 unclassified; Parvimonas unclassified; Streptococcus sp002355895; Streptococcus anginosus	13211	23	9	1	High-quality	99.8	0
pneumonia|SAMN07758621_k81_25417	Siphoviridae	mgs_3329; mgs_3512	Leptotrichiaceae unclassified; Gemella unclassified	41124	52	18	0	High-quality	100	0
pneumonia|SAMN07758621_k81_13220	Siphoviridae	mgs_1596; mgs_62; mgs_3462; mgs_2247; mgs_1269; mgs_1535; mgs_1949; mgs_2218; mgs_1512	Streptococcus oralis; Streptococcus mitis; Streptococcus unclassified; Streptococcus cristatus	28703	40	27	0	Medium-quality	86.38	0
pneumonia|SAMN07758623_k81_67649	Siphoviridae	mgs_3067; mgs_3249; mgs_3584; mgs_2441; mgs_183; mgs_2989	Pauljensenia sp000278725; Pauljensenia cellulosilytica; Pauljensenia unclassified	39076	49	26	0	Medium-quality	64.87	0
pneumonia|SAMN07758623_k81_21981	Siphoviridae	mgs_25; mgs_964	Rothia sp001808955; Rothia mucilaginosa	25659	32	18	0	Medium-quality	71.58	0
pneumonia|SAMN07758623_k81_101930	Siphoviridae	-	-	38217	51	35	0	Complete	100	0
pneumonia|SAMN07758623_k81_101931	Siphoviridae	mgs_3494; mgs_3186; mgs_1430; mgs_3461	Veillonella rogosae; Capnocytophaga unclassified; Veillonella unclassified; Veillonella atypica	41499	52	20	0	Complete	100	0
pneumonia|SAMN07758625_k81_8864	Siphoviridae	-	-	39523	54	28	1	High-quality	91.97	0
pneumonia|SAMN07758625_k81_146521	Siphoviridae	mgs_1931; mgs_3316; mgs_2208	Neisseria unclassified	28380	38	15	1	Medium-quality	62.62	0
pneumonia|SAMN07758625_k81_82773	Siphoviridae	mgs_2518; mgs_216; mgs_3205; mgs_2414; mgs_2441; mgs_1498; mgs_482; mgs_1003; mgs_2411; mgs_2308	Pauljensenia unclassified; Pauljensenia sp000466265; Pauljensenia sp001838165	35386	50	12	0	High-quality	100	0
pneumonia|SAMN07758625_k81_23203	Siphoviridae	mgs_3154	Granulicatella unclassified	41029	54	24	0	Medium-quality	77.31	0
pneumonia|SAMN07758625_k81_161783	Siphoviridae	mgs_2388; mgs_76	Streptococcus unclassified; Eubacterium unclassified	31166	45	23	0	Medium-quality	78.16	0
pneumonia|SAMN07758626_k81_32976	Siphoviridae	mgs_2406	Streptococcus unclassified	23081	27	20	0	Medium-quality	56.65	0
pneumonia|SAMN07758626_k81_121325	Siphoviridae	mgs_986	Neisseria sicca	61146	77	28	0	Complete	100	0
pneumonia|SAMN07758627_k81_2480	Siphoviridae	mgs_1713; mgs_880; mgs_924; mgs_3462; mgs_2448; mgs_3165; mgs_169; mgs_847; mgs_2218; mgs_3258; mgs_174; mgs_602	Streptococcus unclassified; Streptococcus mitis; Streptococcus oralis; Streptococcus cristatus; Streptococcus infantis	36583	59	32	2	High-quality	100	0
pneumonia|SAMN07758627_k81_44719	Siphoviridae	-	-	21014	27	11	0	Medium-quality	58.38	0
pneumonia|SAMN07758628_k81_56539	Siphoviridae	mgs_3415; mgs_2657; mgs_3447; mgs_3160; mgs_3095; mgs_2208; mgs_3547	Neisseria cinerea; Neisseria unclassified; Neisseria subflava; Neisseria sp000186165	39173	50	15	1	Medium-quality	76.25	0
pneumonia|SAMN07758628_k81_63951	Siphoviridae	mgs_3584	Pauljensenia unclassified	50801	85	18	0	Complete	100	0
pneumonia|SAMN07758628_k81_63954	Siphoviridae	mgs_3187; mgs_3402	Actinomyces graevenitzii	14310	19	6	0	Complete	100	0
pneumonia|SAMN07758629_k81_89312	Siphoviridae	mgs_502; mgs_93; mgs_922	Burkholderia cepacia; Actinomyces unclassified	42586	40	12	0	Medium-quality	75.11	0
pneumonia|SAMN07758629_k81_77478	Siphoviridae	mgs_3554; mgs_1102; mgs_2781; mgs_169; mgs_606; mgs_1416; mgs_2218; mgs_592; mgs_2057	Streptococcus unclassified; Streptococcus mitis; Streptococcus infantis; Gemella unclassified	31673	43	29	0	Medium-quality	77.12	0
pneumonia|SAMN07758629_k81_215052	Siphoviridae	mgs_1968; mgs_2708; mgs_2165	Pauljensenia sp000758755; Pauljensenia sp000308055; Pauljensenia unclassified	35518	46	20	0	High-quality	100	0
pneumonia|SAMN07758629_k81_108273	Siphoviridae	mgs_340	Actinomyces gerencseriae	50775	60	16	0	Medium-quality	87.67	0
pneumonia|SAMN07758629_k81_103627	Siphoviridae	mgs_3507	Gemella unclassified	40508	53	27	0	Complete	100	0
pneumonia|SAMN07758629_k81_45272	Siphoviridae	mgs_3177; mgs_493; mgs_3080; mgs_3328	Aggregatibacter sp000466335; Granulicatella unclassified; Haemophilus parainfluenzae; Haemophilus unclassified	48077	71	34	0	High-quality	98.35	0
pneumonia|SAMN07758629_k81_123057	Siphoviridae	mgs_216; mgs_3205; mgs_2441; mgs_1498; mgs_1132; mgs_999; mgs_482; mgs_1094; mgs_1189; mgs_3584; mgs_2411; mgs_3257; mgs_270; mgs_2308	Pauljensenia sp000466265; Pauljensenia unclassified; Pauljensenia sp001838165; Pauljensenia bouchesdurhonensis	24184	40	9	1	Medium-quality	69.46	0
pneumonia|SAMN07758629_k81_237573	Siphoviridae	mgs_2744; mgs_3243; mgs_2448	Streptococcus unclassified; Streptococcus infantis	61937	83	12	0	Complete	100	0
pneumonia|SAMN07758630_k81_100411	Siphoviridae	mgs_749	Streptococcus unclassified	12051	21	4	1	Medium-quality	79.18	0
pneumonia|SAMN07758630_k81_164932	Siphoviridae	mgs_3554; mgs_3130; mgs_2460; mgs_403	Streptococcus unclassified; Streptococcus mitis	31938	44	31	0	Medium-quality	78.54	0
pneumonia|SAMN07758630_k81_218303	Siphoviridae	mgs_741	Streptococcus unclassified	31698	36	29	1	Medium-quality	79.95	0
pneumonia|SAMN07758630_k81_67233	Siphoviridae	mgs_3505	Streptococcus unclassified	33260	46	35	0	Medium-quality	86.02	0
pneumonia|SAMN07758630_k81_190732	Siphoviridae	mgs_1816; mgs_2548; mgs_90; mgs_315	Parvimonas unclassified; Granulicatella unclassified; Solobacterium moorei; Solobacterium unclassified	29656	48	20	1	Medium-quality	79.05	0
pneumonia|SAMN07758630_k81_74039	Siphoviridae	mgs_116; mgs_3549; mgs_3415; mgs_3316; mgs_3164; mgs_3095; mgs_1962; mgs_2208; mgs_986	Neisseria sp000090875; Neisseria unclassified; Neisseria cinerea; Neisseria mucosa; Neisseria subflava; Neisseria sicca	37141	57	22	0	High-quality	95.6	0
pneumonia|SAMN07758630_k81_92972	Siphoviridae	mgs_3089; mgs_3130; mgs_3173; mgs_2046; mgs_2206	Streptococcus sp000448565; Streptococcus unclassified; Streptococcus gordonii; Parvimonas unclassified	26233	40	27	0	Medium-quality	81.21	0
pneumonia|SAMN07758630_k81_5282	Siphoviridae	mgs_122; mgs_3253	RC9 unclassified; Solobacterium unclassified	36407	46	24	0	Medium-quality	89.25	0
pneumonia|SAMN07758630_k81_232329	Siphoviridae	-	-	8548	15	5	0	Medium-quality	63.89	0
pneumonia|SAMN07758630_k81_233085	Siphoviridae	mgs_3262	Abiotrophia unclassified	115343	158	38	2	Complete	100	0
pneumonia|SAMN07758630_k81_233086	Siphoviridae	-	-	42673	70	48	0	Complete	100	0
pneumonia|SAMN07758631_k81_9338	Siphoviridae	mgs_3512	Gemella unclassified	33060	46	16	0	High-quality	90.27	0
pneumonia|SAMN07758631_k81_90408	Siphoviridae	mgs_3067; mgs_2300	Pauljensenia sp000278725; Pauljensenia unclassified	31537	45	20	0	Complete	100	0
pneumonia|SAMN07758632_k81_116806	Siphoviridae	mgs_302; mgs_2781; mgs_169; mgs_174; mgs_2406	Streptococcus sp000235485; Streptococcus mitis; Streptococcus oralis; Streptococcus unclassified	23259	30	25	1	Medium-quality	56.65	0
pneumonia|SAMN07758632_k81_88381	Siphoviridae	mgs_3067; mgs_3584; mgs_2441; mgs_3495; mgs_3257; mgs_270; mgs_2989	Pauljensenia sp000278725; Pauljensenia unclassified; Pauljensenia bouchesdurhonensis	30546	50	14	0	Medium-quality	79.62	0
pneumonia|SAMN07758632_k81_21141	Siphoviridae	mgs_924; mgs_1716	Streptococcus mitis; Streptococcus unclassified	24947	35	29	0	Medium-quality	67.92	0
pneumonia|SAMN07758633_k81_284960	Siphoviridae	mgs_216; mgs_3205; mgs_2414; mgs_1498; mgs_482; mgs_1094; mgs_3584; mgs_1003; mgs_2411; mgs_270; mgs_2308	Pauljensenia sp000466265; Pauljensenia unclassified; Pauljensenia sp001838165; Pauljensenia bouchesdurhonensis	38371	55	12	0	High-quality	100	0
pneumonia|SAMN07758633_k81_129558	Siphoviridae	mgs_318	Streptococcus sp000187445	38408	51	37	0	High-quality	100	0
pneumonia|SAMN07758633_k81_163892	Siphoviridae	-	-	59651	75	27	0	Complete	100	0
pneumonia|SAMN07758633_k81_18993	Siphoviridae	mgs_3506; mgs_350	Streptococcus parasanguinis; Streptococcus infantis	40909	53	37	0	High-quality	100	0
pneumonia|SAMN07758634_k81_107197	Siphoviridae	mgs_1475; mgs_1102; mgs_403; mgs_2800; mgs_2137; mgs_1319; mgs_1155; mgs_379; mgs_1602; mgs_1318; mgs_519; mgs_1197; mgs_566; mgs_1949; mgs_1150; mgs_988; mgs_233; mgs_1814; mgs_1398; mgs_3532; mgs_1112; mgs_3462; mgs_120; mgs_2846; mgs_2448; mgs_662; mgs_2781; mgs_3457; mgs_2218; mgs_829	Streptococcus unclassified; Streptococcus mitis; Fusobacterium unclassified; Streptococcus sp000187745; Streptococcus pseudopneumoniae; Streptococcus sp002355895; Streptococcus oralis	10796	14	5	1	Medium-quality	80.83	0
pneumonia|SAMN07758634_k81_143722	Siphoviridae	mgs_3554; mgs_2177; mgs_1963; mgs_2744; mgs_403; mgs_1596; mgs_606; mgs_1416; mgs_1764; mgs_2218; mgs_2057	Streptococcus unclassified; Streptococcus mitis; Streptococcus oralis; Streptococcus infantis; Gemella unclassified	35640	60	37	0	Medium-quality	87.61	0
pneumonia|SAMN07758634_k81_19759	Siphoviridae	mgs_3249; mgs_3552	Pauljensenia cellulosilytica; Lachnoanaerobaculum saburreum	37757	46	26	0	Medium-quality	62.73	0
pneumonia|SAMN07758636_k81_42174	Siphoviridae	mgs_3187; mgs_3402; mgs_3468	Actinomyces graevenitzii; Actinomyces unclassified	38489	53	16	0	High-quality	94.45	0
pneumonia|SAMN07758637_k81_22217	Siphoviridae	mgs_2042; mgs_861; mgs_1433; mgs_2800; mgs_1195; mgs_782; mgs_305; mgs_2220; mgs_3377; mgs_169; mgs_592	Granulicatella unclassified; Streptococcus unclassified; Streptococcus pseudopneumoniae; Streptococcus mitis	35183	58	36	1	High-quality	100	0
pneumonia|SAMN07758637_k81_27108	Siphoviridae	mgs_1229; mgs_1115; mgs_183; mgs_3249; mgs_1094; mgs_1189; mgs_2774; mgs_653; mgs_3584	Pauljensenia unclassified; Pauljensenia sp000466265; Pauljensenia cellulosilytica; Pauljensenia odontolyticus	37090	61	16	0	Complete	100	0
pneumonia|SAMN07758640_k81_116039	Siphoviridae	mgs_92; mgs_3553	Staphylococcus haemolyticus; Nanosalinia unclassified	43345	64	42	0	High-quality	98.82	0
pneumonia|SAMN07758640_k81_72680	Siphoviridae	-	-	59885	77	14	0	High-quality	98.18	0
pneumonia|SAMN07758640_k81_52951	Siphoviridae	mgs_3365	Streptococcus unclassified	22819	28	25	0	Medium-quality	60.44	0
pneumonia|SAMN07758640_k81_133625	Siphoviridae	mgs_1102; mgs_1713; mgs_403; mgs_3504; mgs_3165; mgs_1393; mgs_1416; mgs_829; mgs_1364	Streptococcus unclassified; Streptococcus mitis; Streptococcus sp000187745; Streptococcus oralis	29356	39	28	0	Medium-quality	70.68	0
pneumonia|SAMN07758640_k81_38652	Siphoviridae	mgs_2699; mgs_93; mgs_1511	Pauljensenia sp000278725; Actinomyces unclassified	56222	59	18	0	Complete	100	0
pneumonia|SAMN07758640_k81_59210	Siphoviridae	mgs_535; mgs_2441; mgs_3542; mgs_183; mgs_1094; mgs_3584; mgs_3257; mgs_2989	Pauljensenia unclassified; Pauljensenia pyogenes	136274	143	10	7	High-quality	100	0
pneumonia|SAMN07758640_k81_139514	Siphoviridae	mgs_145; mgs_1189; mgs_1094; mgs_70; mgs_3495; mgs_270; mgs_183	Pauljensenia sp000185285; Pauljensenia unclassified; Pauljensenia odontolyticus; Pauljensenia bouchesdurhonensis	34911	45	20	1	High-quality	97.82	0
pneumonia|SAMN07758640_k81_159410	Siphoviridae	mgs_3249; mgs_3584; mgs_2441; mgs_183	Pauljensenia cellulosilytica; Pauljensenia unclassified	39589	52	26	0	Medium-quality	65.75	0
pneumonia|SAMN07758640_k81_159411	Siphoviridae	mgs_3584; mgs_183	Pauljensenia unclassified	41188	59	26	0	Medium-quality	68.38	0
pneumonia|SAMN07758640_k81_159412	Siphoviridae	-	-	66988	79	17	0	Complete	100	0
pneumonia|SAMN07758640_k81_159413	Siphoviridae	mgs_1115; mgs_3584; mgs_2441	Pauljensenia sp000466265; Pauljensenia unclassified	53164	84	19	0	Complete	100	0
pneumonia|SAMN07758642_k81_9287	Siphoviridae	mgs_2065; mgs_2878; mgs_3162; mgs_2987; mgs_3041; mgs_3407	Leptotrichia unclassified; Leptotrichia sp000469505; Parvimonas micra; Fusobacterium unclassified; RF39 unclassified	36270	51	23	0	High-quality	99.96	0
pneumonia|SAMN07758642_k81_24610	Siphoviridae	mgs_698; mgs_1475; mgs_2800; mgs_2137; mgs_1034; mgs_2271; mgs_519; mgs_467; mgs_2340; mgs_3014; mgs_592; mgs_1814; mgs_1398; mgs_1512; mgs_1683; mgs_2574; mgs_733; mgs_1112; mgs_2046; mgs_961; mgs_120; mgs_2964; mgs_2448; mgs_2095; mgs_2781; mgs_3457; mgs_847; mgs_829; mgs_810; mgs_3150	Streptococcus mitis; Streptococcus unclassified; Fusobacterium unclassified; Streptococcus pseudopneumoniae; CAG-917 unclassified; Parvimonas unclassified; Streptococcus oralis	14368	24	8	1	High-quality	100	0
pneumonia|SAMN07758643_k81_76934	Siphoviridae	mgs_3554; mgs_3089; mgs_3193; mgs_3130; mgs_403; mgs_2046; mgs_2130; mgs_2460; mgs_3506; mgs_2206	Streptococcus unclassified; Streptococcus sp000448565; Streptococcus parasanguinis; Streptococcus mitis; Parvimonas unclassified; CAG-793 unclassified	32353	44	26	1	High-quality	100	0
pneumonia|SAMN07758643_k81_108282	Siphoviridae	-	-	47821	65	30	0	Medium-quality	79.4	0
pneumonia|SAMN07758643_k81_108283	Siphoviridae	-	-	63911	85	13	0	Complete	100	0
pneumonia|SAMN07758646_k81_52818	Siphoviridae	mgs_3067; mgs_2204; mgs_2441; mgs_2989	Pauljensenia sp000278725; Pauljensenia unclassified	49244	67	17	0	Complete	100	0
pneumonia|SAMN07758647_k81_31866	Siphoviridae	mgs_1963	Streptococcus unclassified	19272	29	10	1	High-quality	100	0
pneumonia|SAMN07758647_k81_38672	Siphoviridae	mgs_3154; mgs_3114; mgs_3216; mgs_3142	Granulicatella unclassified	27422	40	24	0	Medium-quality	84.8	0
pneumonia|SAMN07758647_k81_16347	Siphoviridae	-	-	38191	61	33	0	High-quality	100	0
pneumonia|SAMN07758647_k81_81931	Siphoviridae	mgs_2744; mgs_880	Streptococcus unclassified	100258	137	18	0	Complete	100	0
pneumonia|SAMN07758647_k81_113854	Siphoviridae	mgs_3470; mgs_380; mgs_3372; mgs_1005; mgs_3336; mgs_3522; mgs_3330; mgs_51; mgs_1838; mgs_2017	Prevotella melaninogenica; Prevotella multiformis; Prevotella unclassified; Prevotella scopos; Prevotella sp000467895; Prevotella jejuni	34283	43	6	0	Medium-quality	77.68	0
pneumonia|SAMN07758647_k81_111212	Siphoviridae	mgs_489; mgs_2094; mgs_1933; mgs_1691	Oribacterium unclassified; Oribacterium sinus	35585	51	20	0	Medium-quality	89.16	0
pneumonia|SAMN07758647_k81_22691	Siphoviridae	mgs_3030; mgs_2250	Haemophilus parainfluenzae; Haemophilus sp002998595	38113	60	28	0	High-quality	99.46	0
pneumonia|SAMN07758647_k81_77108	Siphoviridae	mgs_3262	Abiotrophia unclassified	119778	163	40	2	High-quality	98.66	0
pneumonia|SAMN07758649_k81_190697	Siphoviridae	mgs_116; mgs_3415; mgs_3447; mgs_3160; mgs_3095; mgs_3547	Neisseria sp000090875; Neisseria cinerea; Neisseria unclassified; Neisseria subflava; Neisseria sp000186165	39525	57	19	0	High-quality	100	0
pneumonia|SAMN07758649_k81_219336	Siphoviridae	mgs_592; mgs_350	Streptococcus unclassified; Streptococcus infantis	28397	40	31	0	Medium-quality	78.79	0
pneumonia|SAMN07758649_k81_151879	Siphoviridae	mgs_3506; mgs_350	Streptococcus parasanguinis; Streptococcus infantis	32127	51	33	1	Medium-quality	83.74	0
pneumonia|SAMN07758649_k81_249726	Siphoviridae	mgs_331	Lachnoanaerobaculum unclassified	22757	36	15	0	Medium-quality	58.49	0
pneumonia|SAMN07758649_k81_271283	Siphoviridae	mgs_2975; mgs_1217; mgs_3423; mgs_2348; mgs_3204	Haemophilus parahaemolyticus; Aggregatibacter sp000466335; Haemophilus unclassified; Leptotrichiaceae unclassified; Haemophilus sp002998595	41853	63	31	0	Complete	100	0
pneumonia|SAMN07758649_k81_230574	Siphoviridae	mgs_1094; mgs_70; mgs_3495	Pauljensenia unclassified; Pauljensenia odontolyticus	9163	16	4	0	Medium-quality	57.05	0
pneumonia|SAMN07758650_k81_50902	Siphoviridae	mgs_1238; mgs_2761; mgs_1431; mgs_3494; mgs_1059; mgs_2118; mgs_1118; mgs_1439	CAG-793 unclassified; Veillonella unclassified; Veillonella rogosae; F0422 unclassified; Solobacterium unclassified	42945	58	29	0	High-quality	100	0
pneumonia|SAMN07758650_k81_87250	Siphoviridae	mgs_3123	Rothia mucilaginosa	33046	51	15	0	Complete	100	0
pneumonia|SAMN07758651_k81_82327	Siphoviridae	mgs_1263; mgs_3193; mgs_497; mgs_3506; mgs_358; mgs_597	Streptococcus unclassified; Streptococcus parasanguinis	38920	60	32	0	Complete	100	0
pneumonia|SAMN07758653_k81_172305	Siphoviridae	mgs_698; mgs_2875; mgs_1135; mgs_2132; mgs_2104; mgs_1200; mgs_995; mgs_3548; mgs_3501; mgs_233; mgs_3457; mgs_847; mgs_3150	Streptococcus mitis; Streptococcus unclassified; Gemella unclassified; Granulicatella unclassified; Gemella morbillorum	18359	20	3	0	High-quality	100	0
pneumonia|SAMN07758653_k81_119047	Siphoviridae	mgs_2744	Streptococcus unclassified	20107	23	20	0	Medium-quality	55.73	0
pneumonia|SAMN07758653_k81_210309	Siphoviridae	mgs_493; mgs_3113; mgs_1733; mgs_1134; mgs_2973	Granulicatella unclassified; Capnocytophaga unclassified; Capnocytophaga sputigena; Capnocytophaga leadbetteri	26155	29	8	1	Medium-quality	54.34	0
pneumonia|SAMN07758653_k81_81600	Siphoviridae	mgs_2042; mgs_1140; mgs_924; mgs_2703; mgs_717; mgs_1318; mgs_606; mgs_1416; mgs_3258; mgs_1614	Granulicatella unclassified; Fusobacterium unclassified; Streptococcus mitis; Streptococcus unclassified; Streptococcus infantis; Streptococcus cristatus; Streptococcus oralis	29083	48	35	0	Medium-quality	82.38	0
pneumonia|SAMN07758653_k81_130067	Siphoviridae	mgs_354; mgs_1172; mgs_169; mgs_2373; mgs_3457; mgs_476; mgs_3530; mgs_902	Streptococcus unclassified; Streptococcus sp000187745; Streptococcus mitis; Streptococcus oralis; Gemella unclassified	36242	54	38	0	Medium-quality	82.15	0
pneumonia|SAMN07758653_k81_109716	Siphoviridae	mgs_3154; mgs_3114; mgs_3216	Granulicatella unclassified	36228	55	28	1	High-quality	100	0
pneumonia|SAMN07758653_k81_158476	Siphoviridae	-	-	17726	16	2	1	Medium-quality	66.68	0
pneumonia|SAMN07758655_k81_39748	Siphoviridae	mgs_3462; mgs_2621; mgs_3252	Streptococcus mitis; Granulicatella unclassified; Granulicatella adiacens	33168	55	26	0	Complete	100	0
pneumonia|SAMN07758655_k81_174385	Siphoviridae	-	-	123826	164	16	4	Medium-quality	53.88	0
pneumonia|SAMN07758655_k81_285228	Siphoviridae	mgs_3088; mgs_1094; mgs_2441; mgs_2989	Pauljensenia odontolyticus; Pauljensenia unclassified	39761	54	29	0	Medium-quality	66.1	0
pneumonia|SAMN07758655_k81_143171	Siphoviridae	mgs_3554; mgs_403	Streptococcus unclassified; Streptococcus mitis	29320	37	33	0	Medium-quality	75.43	0
pneumonia|SAMN07758655_k81_72247	Siphoviridae	mgs_665; mgs_3505; mgs_2106	UBA4285 unclassified; Streptococcus unclassified	36615	58	42	0	High-quality	100	0
pneumonia|SAMN07758655_k81_32944	Siphoviridae	mgs_3506	Streptococcus parasanguinis	32010	40	29	0	Medium-quality	83.75	0
pneumonia|SAMN07758655_k81_201042	Siphoviridae	mgs_1866; mgs_2373	Streptococcus unclassified; Streptococcus oralis	20622	34	20	0	Medium-quality	51.45	0
pneumonia|SAMN07758655_k81_27127	Siphoviridae	mgs_3506	Streptococcus parasanguinis	40741	57	37	0	Complete	100	0
pneumonia|SAMN07758655_k81_129936	Siphoviridae	mgs_1883	Streptococcus unclassified	27020	28	18	0	Medium-quality	52.61	0
pneumonia|SAMN07758655_k81_179291	Siphoviridae	mgs_621	Mogibacterium pumilum	29807	37	26	0	Medium-quality	68.61	0
pneumonia|SAMN07758655_k81_14065	Siphoviridae	-	-	20709	24	22	0	Medium-quality	52.16	0
pneumonia|SAMN07758655_k81_6469	Siphoviridae	mgs_3270	Rothia mucilaginosa	19885	23	11	0	Medium-quality	61.18	0
pneumonia|SAMN07758655_k81_228403	Siphoviridae	mgs_430; mgs_2781; mgs_169; mgs_3258; mgs_174; mgs_350; mgs_1889	Streptococcus dentisani; Streptococcus mitis; Streptococcus cristatus; Streptococcus oralis; Streptococcus infantis; Streptococcus unclassified	22268	32	24	0	Medium-quality	65.27	0
pneumonia|SAMN07758655_k81_276418	Siphoviridae	-	-	31457	35	10	0	High-quality	100	0
pneumonia|SAMN07758655_k81_316279	Siphoviridae	mgs_2744	Streptococcus unclassified	60862	82	13	1	Complete	100	0
pneumonia|SAMN07758656_k81_178474	Siphoviridae	mgs_1493; mgs_2312; mgs_1903; mgs_1439	Veillonella unclassified; Fusobacterium unclassified; Veillonella atypica	42218	67	24	2	High-quality	98.95	0
pneumonia|SAMN07758656_k81_50096	Siphoviridae	mgs_3365	Streptococcus unclassified	27723	30	26	0	Medium-quality	73.98	0
pneumonia|SAMN07758656_k81_27937	Siphoviridae	mgs_3494; mgs_1430; mgs_3412; mgs_3461	Veillonella rogosae; Veillonella unclassified; Saccharimonadaceae unclassified; Veillonella atypica	40175	49	19	0	High-quality	97.48	0
pneumonia|SAMN07758656_k81_192084	Siphoviridae	mgs_546; mgs_2084; mgs_1882; mgs_1115; mgs_183; mgs_688; mgs_1094; mgs_1189; mgs_3584; mgs_3257	Pauljensenia keddieii; Pauljensenia sp000466265; Pauljensenia unclassified; Variovorax paradoxus	36065	57	15	0	Complete	100	0
pneumonia|SAMN07758657_k81_84056	Siphoviridae	mgs_3365; mgs_318	Streptococcus unclassified; Streptococcus sp000187445	40472	55	40	0	Complete	100	0
pneumonia|SAMN07758657_k81_5551	Siphoviridae	mgs_3125	Streptococcus salivarius	39041	57	40	0	Complete	100	0
pneumonia|SAMN07758657_k81_95820	Siphoviridae	mgs_568	Actinomyces oris	44366	58	30	0	Medium-quality	73.66	0
pneumonia|SAMN07758657_k81_18909	Siphoviridae	mgs_546; mgs_1115; mgs_183; mgs_1094; mgs_1189; mgs_2300; mgs_3584; mgs_3257	Pauljensenia keddieii; Pauljensenia sp000466265; Pauljensenia unclassified	35378	54	12	0	Complete	100	0
pneumonia|SAMN07758658_k81_74070	Siphoviridae	mgs_3554; mgs_606; mgs_2218; mgs_174; mgs_2057	Streptococcus unclassified; Streptococcus infantis; Streptococcus oralis; Gemella unclassified	29224	47	30	0	Medium-quality	71.04	0
pneumonia|SAMN07758658_k81_46583	Siphoviridae	mgs_3377; mgs_2703	Streptococcus unclassified	32982	55	38	0	High-quality	97.31	0
pneumonia|SAMN07758658_k81_153179	Siphoviridae	mgs_1229; mgs_3257	Pauljensenia unclassified	45741	74	26	0	High-quality	100	0
pneumonia|SAMN07758658_k81_176002	Siphoviridae	mgs_1931; mgs_3316; mgs_2208	Neisseria unclassified	46055	68	19	1	High-quality	100	0
pneumonia|SAMN07758658_k81_52865	Siphoviridae	mgs_3067; mgs_2204; mgs_2441	Pauljensenia sp000278725; Pauljensenia unclassified	48262	71	20	0	Complete	100	0
pneumonia|SAMN07758659_k81_27010	Siphoviridae	-	-	35408	49	39	0	High-quality	94.7	0
pneumonia|SAMN07758659_k81_13001	Siphoviridae	mgs_2118; mgs_3430; mgs_2434; mgs_2; mgs_3551; mgs_3180	F0422 unclassified; Anaeroglobus micronuciformis; Veillonella unclassified; Prevotella pallens; CAG-793 unclassified	39880	56	18	1	High-quality	100	0
pneumonia|SAMN07758659_k81_75743	Siphoviridae	-	-	8311	13	6	0	Medium-quality	59.15	0
pneumonia|SAMN07758659_k81_30923	Siphoviridae	mgs_3249	Pauljensenia cellulosilytica	37737	47	27	0	Medium-quality	62.72	0
pneumonia|SAMN07758659_k81_117760	Siphoviridae	mgs_3249; mgs_3584; mgs_70	Pauljensenia cellulosilytica; Pauljensenia unclassified; Pauljensenia odontolyticus	39625	59	27	0	Medium-quality	65.78	0
pneumonia|SAMN07758660_k81_110021	Siphoviridae	mgs_3272	Prevotella melaninogenica	68189	103	17	3	High-quality	100	0
pneumonia|SAMN07758660_k81_173598	Siphoviridae	mgs_145; mgs_1488; mgs_70; mgs_183; mgs_1132; mgs_1094; mgs_1189; mgs_3495; mgs_270; mgs_3257	Pauljensenia sp000185285; Pauljensenia unclassified; Pauljensenia odontolyticus; Pauljensenia bouchesdurhonensis	34441	46	19	1	Complete	100	0
pneumonia|SAMN07758661_k81_17986	Siphoviridae	mgs_2821; mgs_1713; mgs_515; mgs_403; mgs_2800; mgs_3318; mgs_1444; mgs_354; mgs_657; mgs_233; mgs_1416; mgs_174; mgs_3554; mgs_169; mgs_3457; mgs_3376	Streptococcus unclassified; Streptococcus sanguinis; Streptococcus mitis; Streptococcus oralis	39578	71	45	1	High-quality	95.82	0
pneumonia|SAMN07758661_k81_54127	Siphoviridae	mgs_1433; mgs_2459; mgs_2800; mgs_305; mgs_1632; mgs_2220; mgs_3340; mgs_592; mgs_3530; mgs_430; mgs_1195; mgs_3504; mgs_995; mgs_2781; mgs_169; mgs_1172; mgs_3457; mgs_1889	Streptococcus unclassified; Streptococcus pseudopneumoniae; Streptococcus dentisani; Streptococcus sp000187745; Gemella unclassified; Streptococcus mitis	33999	59	40	0	Complete	100	0
pneumonia|SAMN07758663_k81_22031	Siphoviridae	mgs_1816; mgs_1883	Parvimonas unclassified; Streptococcus unclassified	30666	52	14	0	Medium-quality	59.7	0
pneumonia|SAMN07758663_k81_28558	Siphoviridae	mgs_1475; mgs_1102; mgs_403; mgs_2800; mgs_2137; mgs_1319; mgs_379; mgs_345; mgs_1318; mgs_519; mgs_1197; mgs_566; mgs_1949; mgs_988; mgs_3014; mgs_233; mgs_1398; mgs_3532; mgs_1683; mgs_2574; mgs_1112; mgs_2046; mgs_120; mgs_2448; mgs_662; mgs_2781; mgs_2095; mgs_3501; mgs_847; mgs_2218; mgs_2690	Streptococcus unclassified; Streptococcus mitis; Streptococcus pseudopneumoniae; Streptococcus sp000187745; CAG-917 unclassified; Parvimonas unclassified; Streptococcus sp002355895; Streptococcus anginosus	13024	21	8	0	High-quality	99	0
pneumonia|SAMN07758664_k81_99847	Siphoviridae	mgs_3554; mgs_1433; mgs_403; mgs_1195; mgs_305; mgs_1632; mgs_2220; mgs_592; mgs_1416; mgs_1549	Streptococcus unclassified; Streptococcus mitis; Streptococcus pseudopneumoniae	32569	54	34	0	High-quality	97.5	0
pneumonia|SAMN07758665_k81_73647	Siphoviridae	mgs_3088; mgs_1094; mgs_2989	Pauljensenia odontolyticus; Pauljensenia unclassified	40892	59	29	0	Medium-quality	68.03	0
pneumonia|SAMN07758665_k81_73648	Siphoviridae	mgs_3479; mgs_2874; mgs_2385; mgs_3330	Streptococcus unclassified; Prevotella unclassified	59332	75	31	0	Complete	100	0
pneumonia|SAMN07758666_k81_153075	Siphoviridae	mgs_430	Streptococcus dentisani	26752	30	21	0	Medium-quality	67.44	0
pneumonia|SAMN07758666_k81_119182	Siphoviridae	-	-	55799	64	27	0	High-quality	94.62	0
pneumonia|SAMN07758666_k81_86046	Siphoviridae	-	-	36888	49	21	0	Complete	100	0
pneumonia|SAMN07758666_k81_53119	Siphoviridae	mgs_767; mgs_1413	Gemella haemolysans; Gemella unclassified	12035	12	2	0	Medium-quality	60.77	0
pneumonia|SAMN07758666_k81_104602	Siphoviridae	mgs_1453; mgs_2448; mgs_350	Streptococcus unclassified; Streptococcus infantis	21455	22	19	0	Medium-quality	54.08	0
pneumonia|SAMN07758666_k81_161069	Siphoviridae	mgs_216; mgs_3205; mgs_2414; mgs_2441; mgs_1498; mgs_482; mgs_3584; mgs_1003; mgs_2411; mgs_2308	Pauljensenia sp000466265; Pauljensenia unclassified; Pauljensenia sp001838165	26459	31	11	0	Medium-quality	74.86	0
pneumonia|SAMN07758666_k81_226031	Siphoviridae	mgs_3067; mgs_3249; mgs_3584; mgs_2441; mgs_183; mgs_2989	Pauljensenia sp000278725; Pauljensenia cellulosilytica; Pauljensenia unclassified	38957	50	27	0	Medium-quality	64.69	0
pneumonia|SAMN07758668_k81_116940	Siphoviridae	mgs_3186; mgs_1430; mgs_3412; mgs_3461	Capnocytophaga unclassified; Veillonella unclassified; Saccharimonadaceae unclassified; Veillonella atypica	42933	53	20	2	High-quality	100	0
pneumonia|SAMN07758669_k81_182365	Siphoviridae	mgs_2247	Streptococcus unclassified	56685	74	23	3	Complete	100	0
pneumonia|SAMN07758670_k81_114132	Siphoviridae	mgs_2042	Granulicatella unclassified	12268	21	7	0	High-quality	90.55	0
pneumonia|SAMN07758670_k81_117801	Siphoviridae	mgs_93; mgs_1511	Actinomyces unclassified	56045	58	18	0	High-quality	98.85	0
pneumonia|SAMN07758670_k81_131630	Siphoviridae	mgs_2340; mgs_1135; mgs_1713; mgs_476	Streptococcus unclassified; Streptococcus mitis; Streptococcus oralis	58805	72	29	0	Complete	100	0
pneumonia|SAMN07758671_k81_21287	Siphoviridae	mgs_379; mgs_1499	Streptococcus mitis; Streptococcus unclassified	52112	45	7	5	High-quality	100	0
pneumonia|SAMN07758671_k81_117532	Siphoviridae	mgs_2657; mgs_3164; mgs_3160; mgs_3095; mgs_1552	Neisseria unclassified; Neisseria mucosa; Neisseria subflava	40699	53	24	0	Medium-quality	76	0
pneumonia|SAMN07758671_k81_97404	Siphoviridae	mgs_3067; mgs_3249; mgs_3584; mgs_2441; mgs_183; mgs_2989	Pauljensenia sp000278725; Pauljensenia cellulosilytica; Pauljensenia unclassified	39529	52	26	0	Medium-quality	65.66	0
pneumonia|SAMN07758671_k81_89040	Siphoviridae	mgs_3554; mgs_3165; mgs_403; mgs_169; mgs_1416	Streptococcus unclassified; Streptococcus oralis; Streptococcus mitis	36515	46	40	1	High-quality	91.41	0
pneumonia|SAMN07758671_k81_119593	Siphoviridae	mgs_1968; mgs_686	Pauljensenia sp000758755; Pauljensenia pacaensis	31291	40	21	0	Complete	100	0
pneumonia|SAMN07758671_k81_119596	Siphoviridae	mgs_3225; mgs_3160; mgs_2208; mgs_3538	Neisseria sp000186165; Neisseria unclassified; Eikenella corrodens	60977	76	39	0	Complete	100	0
pneumonia|SAMN07758673_k81_128649	Siphoviridae	mgs_613; mgs_466; mgs_483; mgs_268	Leptotrichia shahii; Leptotrichia sp002240055; Leptotrichia wadei; Leptotrichia unclassified	43603	57	18	1	High-quality	100	0
pneumonia|SAMN07758673_k81_57309	Siphoviridae	-	-	22133	40	27	0	Medium-quality	53.42	0
pneumonia|SAMN07758674_k81_29601	Siphoviridae	mgs_2388; mgs_76	Streptococcus unclassified; Eubacterium unclassified	33181	48	22	1	Medium-quality	83.22	0
pneumonia|SAMN07758674_k81_122511	Siphoviridae	mgs_3067; mgs_3249; mgs_2441	Pauljensenia sp000278725; Pauljensenia cellulosilytica; Pauljensenia unclassified	38922	52	24	0	Medium-quality	64.64	0
pneumonia|SAMN07758674_k81_164310	Siphoviridae	mgs_3554; mgs_2042; mgs_1713; mgs_430; mgs_403; mgs_961; mgs_924; mgs_717; mgs_350; mgs_3165; mgs_2781; mgs_169; mgs_476; mgs_1416; mgs_174	Streptococcus unclassified; Granulicatella unclassified; Streptococcus dentisani; Streptococcus mitis; Streptococcus infantis; Streptococcus oralis	25442	45	34	0	Medium-quality	70.02	0
pneumonia|SAMN07758674_k81_74299	Siphoviridae	mgs_3494; mgs_3180	Veillonella rogosae; Veillonella unclassified	22201	44	15	0	Medium-quality	60.56	0
pneumonia|SAMN07758674_k81_167694	Siphoviridae	mgs_2340; mgs_1135; mgs_476	Streptococcus unclassified; Streptococcus mitis; Streptococcus oralis	59545	72	29	0	Complete	100	0
pneumonia|SAMN07758675_k81_19812	Siphoviridae	mgs_3193; mgs_673; mgs_2046; mgs_1360; mgs_358; mgs_597; mgs_1263; mgs_497	Streptococcus parasanguinis; Streptococcus sp000314795; Parvimonas unclassified; Streptococcus pseudopneumoniae; Streptococcus unclassified	22604	27	19	0	Medium-quality	57.97	0
pneumonia|SAMN07758675_k81_80314	Siphoviridae	mgs_240; mgs_2441; mgs_3542; mgs_183; mgs_3088; mgs_1189; mgs_3257; mgs_2989	Pauljensenia odontolyticus; Pauljensenia unclassified; Pauljensenia pyogenes	31903	50	17	0	Medium-quality	83	0
pneumonia|SAMN07758676_k81_71556	Siphoviridae	mgs_1059; mgs_1238; mgs_2761; mgs_3180	Veillonella rogosae; CAG-793 unclassified; Veillonella unclassified	41222	46	17	2	High-quality	100	0
pneumonia|SAMN07758676_k81_61819	Siphoviridae	mgs_2158; mgs_924; mgs_3318; mgs_1155; mgs_2210; mgs_717; mgs_1197; mgs_576; mgs_566; mgs_2927; mgs_449; mgs_1398	Streptococcus unclassified; Streptococcus mitis; Streptococcus pseudopneumoniae	11743	18	9	1	Medium-quality	83.37	0
pneumonia|SAMN07758677_k81_63863	Siphoviridae	-	-	53726	73	20	4	High-quality	93.36	0
pneumonia|SAMN07758677_k81_76919	Siphoviridae	mgs_1931; mgs_3316; mgs_3164; mgs_2208	Neisseria unclassified; Neisseria mucosa	42385	66	21	0	High-quality	93.52	0
pneumonia|SAMN07758679_k81_129267	Siphoviridae	mgs_1059; mgs_2482; mgs_200; mgs_1903; mgs_3180; mgs_3512	Veillonella rogosae; Veillonella unclassified; Veillonella dispar; Veillonella atypica; Gemella unclassified	33553	56	22	0	Complete	100	0
pneumonia|SAMN07758680_k81_88024	Siphoviridae	mgs_3067; mgs_2441; mgs_183; mgs_2989	Pauljensenia sp000278725; Pauljensenia unclassified	39314	50	26	0	Medium-quality	65.26	0
pneumonia|SAMN07758681_k81_29016	Siphoviridae	-	-	19933	26	11	0	Medium-quality	52.97	0
pneumonia|SAMN07758683_k81_59624	Siphoviridae	mgs_1115; mgs_2441; mgs_3067; mgs_3088; mgs_3031; mgs_1094; mgs_3584; mgs_2989	Pauljensenia sp000466265; Pauljensenia unclassified; Pauljensenia sp000278725; Pauljensenia odontolyticus	52806	89	20	0	Complete	100	0
pneumonia|SAMN07758685_k81_39429	Siphoviridae	mgs_1197; mgs_880; mgs_1866; mgs_476; mgs_3258	Streptococcus unclassified; Streptococcus oralis; Streptococcus cristatus	29387	47	28	0	Medium-quality	86.37	0
pneumonia|SAMN07758685_k81_10883	Siphoviridae	mgs_1713; mgs_403; mgs_379; mgs_1178; mgs_717; mgs_345; mgs_657; mgs_3014; mgs_1549; mgs_1195; mgs_2033; mgs_961; mgs_500; mgs_2927; mgs_703; mgs_1866; mgs_1889; mgs_1475; mgs_2042; mgs_2800; mgs_924; mgs_3318; mgs_305; mgs_1949; mgs_566; mgs_2123; mgs_233; mgs_592; mgs_1398; mgs_1135; mgs_3408; mgs_3462; mgs_3504; mgs_2210; mgs_497; mgs_810; mgs_3150	Streptococcus unclassified; Streptococcus mitis; Streptococcus pseudopneumoniae; Granulicatella unclassified; Streptococcus sp000187745	15137	23	8	1	High-quality	100	0
pneumonia|SAMN07758686_k81_45708	Siphoviridae	mgs_376; mgs_1834; mgs_1005; mgs_3330	Prevotella maculosa; Prevotella sp000467895; Prevotella unclassified	27163	32	5	0	Medium-quality	66.91	0
pneumonia|SAMN07758687_k81_63213	Siphoviridae	mgs_541	Alloprevotella rava	41747	56	18	0	Medium-quality	82.98	0
pneumonia|SAMN07758687_k81_55575	Siphoviridae	mgs_3554; mgs_2177; mgs_403; mgs_924; mgs_1318; mgs_519; mgs_169; mgs_1866; mgs_2373; mgs_2469; mgs_1889	Streptococcus unclassified; Streptococcus mitis; Streptococcus oralis	39372	62	51	0	Medium-quality	84.77	0
pneumonia|SAMN07758687_k81_39502	Siphoviridae	mgs_1135; mgs_2033; mgs_3462; mgs_1155; mgs_2066; mgs_717; mgs_3229; mgs_1205; mgs_3340	Streptococcus mitis; Streptococcus unclassified	7371	15	2	0	Medium-quality	57.5	0
pneumonia|SAMN07758687_k81_66845	Siphoviridae	mgs_912; mgs_3006; mgs_2334; mgs_2318; mgs_238; mgs_708	Gemella unclassified; Fusobacterium unclassified; CAG-793 unclassified; Gemella massiliensis; Gemella sp002871655	39410	55	28	0	High-quality	100	0
pneumonia|SAMN07758688_k81_83905	Siphoviridae	mgs_3584; mgs_70	Pauljensenia unclassified; Pauljensenia odontolyticus	38843	52	26	0	Medium-quality	64.48	0
pneumonia|SAMN07758689_k81_15388	Siphoviridae	mgs_3067; mgs_2441	Pauljensenia sp000278725; Pauljensenia unclassified	48710	61	20	1	High-quality	97.95	0
pneumonia|SAMN07758689_k81_68076	Siphoviridae	mgs_3216; mgs_1076; mgs_3142	Granulicatella unclassified	31204	45	29	0	Medium-quality	75.11	0
pneumonia|SAMN07758689_k81_62517	Siphoviridae	-	-	11128	18	5	1	High-quality	100	0
pneumonia|SAMN07758693_k81_22743	Siphoviridae	mgs_83	Pseudopropionibacterium unclassified	33839	50	17	0	High-quality	100	0
pneumonia|SAMN07758693_k81_40638	Siphoviridae	mgs_3067; mgs_3249; mgs_2637; mgs_3584; mgs_2441; mgs_183; mgs_2989	Pauljensenia sp000278725; Pauljensenia cellulosilytica; Pauljensenia unclassified	38693	50	27	0	Medium-quality	64.24	0
pneumonia|SAMN07758693_k81_59154	Siphoviridae	-	-	61900	84	18	0	Complete	100	0
pneumonia|SAMN07758695_k81_19176	Siphoviridae	mgs_2340; mgs_1135; mgs_1713	Streptococcus unclassified; Streptococcus mitis	57350	71	29	0	Complete	100	0
pneumonia|SAMN07758697_k81_22253	Siphoviridae	mgs_1713; mgs_592; mgs_829; mgs_350	Streptococcus unclassified; Streptococcus oralis; Streptococcus infantis	30511	41	28	0	Medium-quality	74.33	0
pneumonia|SAMN07758697_k81_68635	Siphoviridae	mgs_3123	Rothia mucilaginosa	34286	45	18	0	Complete	100	0
pneumonia|SAMN07758697_k81_2154	Siphoviridae	mgs_3249; mgs_3584; mgs_2441	Pauljensenia cellulosilytica; Pauljensenia unclassified	39706	54	26	0	Medium-quality	65.92	0
pneumonia|SAMN07758699_k81_38126	Siphoviridae	-	-	20816	29	13	0	Medium-quality	53.42	0
pneumonia|SAMN07758700_k81_126440	Siphoviridae	mgs_2781; mgs_169; mgs_62	Streptococcus mitis; Streptococcus oralis	39200	52	38	1	High-quality	98.54	0
pneumonia|SAMN07758700_k81_38816	Siphoviridae	mgs_1968; mgs_2708	Pauljensenia sp000758755; Pauljensenia sp000308055	17588	22	16	0	Medium-quality	54.05	0
pneumonia|SAMN07758700_k81_25794	Siphoviridae	mgs_986	Neisseria sicca	61567	77	29	0	High-quality	100	0
pneumonia|SAMN07758700_k81_132249	Siphoviridae	mgs_1140; mgs_1135; mgs_1761; mgs_2340; mgs_3165; mgs_2781; mgs_476; mgs_1529; mgs_3243	Fusobacterium unclassified; Streptococcus mitis; Streptococcus unclassified; Streptococcus oralis; Granulicatella unclassified; Streptococcus infantis	56265	75	29	0	Complete	100	0
pneumonia|SAMN07758701_k81_54158	Siphoviridae	mgs_3089; mgs_3193; mgs_3173; mgs_2046; mgs_3457; mgs_2206	Streptococcus sp000448565; Streptococcus parasanguinis; Streptococcus gordonii; Parvimonas unclassified; Streptococcus unclassified	23095	37	20	0	Medium-quality	71.62	0
pneumonia|SAMN07758701_k81_54261	Siphoviridae	mgs_1115; mgs_70; mgs_183; mgs_1132; mgs_1094; mgs_1189; mgs_270; mgs_3495	Pauljensenia sp000466265; Pauljensenia odontolyticus; Pauljensenia unclassified; Pauljensenia bouchesdurhonensis	35477	47	21	1	High-quality	99.41	0
pneumonia|SAMN07758701_k81_12845	Siphoviridae	mgs_2858; mgs_2456; mgs_3185; mgs_1364	Fusobacterium unclassified; Streptococcus unclassified	11285	19	5	0	Medium-quality	89.51	0
pneumonia|SAMN07758702_k81_114320	Siphoviridae	mgs_971; mgs_3462	Gemella morbillorum; Streptococcus mitis	21465	39	19	0	Medium-quality	61.92	0
pneumonia|SAMN07758704_k81_16000	Siphoviridae	mgs_3506	Streptococcus parasanguinis	36755	53	36	0	High-quality	100	0
pneumonia|SAMN07758704_k81_64493	Siphoviridae	mgs_3095	Neisseria subflava	57860	69	28	0	Complete	100	0
pneumonia|SAMN07758704_k81_47165	Siphoviridae	mgs_3512	Gemella unclassified	41805	54	18	1	High-quality	100	0
pneumonia|SAMN07758705_k81_88183	Siphoviridae	mgs_861; mgs_2821; mgs_1713; mgs_924; mgs_1319; mgs_305; mgs_3165; mgs_1205; mgs_1406; mgs_233; mgs_592; mgs_1549; mgs_526; mgs_2364; mgs_3504; mgs_500; mgs_1866; mgs_3457; mgs_3279; mgs_888; mgs_1364	Streptococcus unclassified; Streptococcus mitis; Streptococcus pseudopneumoniae; Streptococcus oralis; Streptococcus pneumoniae; Streptococcus sp000187745	35719	62	46	0	Medium-quality	81.57	0
pneumonia|SAMN07758705_k81_45418	Siphoviridae	-	-	18615	24	3	0	High-quality	100	0
pneumonia|SAMN07758705_k81_37055	Siphoviridae	mgs_2100; mgs_2042; mgs_3462	Streptococcus unclassified; Granulicatella unclassified; Streptococcus mitis	13643	22	9	0	High-quality	97.71	0
pneumonia|SAMN07758706_k81_108359	Siphoviridae	mgs_912; mgs_708; mgs_496	Gemella unclassified; Gemella sp002871655; Gemella haemolysans	26582	33	22	0	Medium-quality	62.52	0
pneumonia|SAMN07758707_k81_4086	Siphoviridae	-	-	45387	54	29	1	Medium-quality	74.78	0
pneumonia|SAMN07758707_k81_72365	Siphoviridae	mgs_2518; mgs_216; mgs_3205; mgs_1498; mgs_482; mgs_1003; mgs_2411; mgs_2308	Pauljensenia unclassified; Pauljensenia sp000466265; Pauljensenia sp001838165	35280	52	13	0	Complete	100	0
pneumonia|SAMN07758707_k81_56991	Siphoviridae	mgs_3494; mgs_3000; mgs_3512	Veillonella rogosae; Fusobacterium unclassified; Gemella unclassified	42314	53	17	1	High-quality	100	0
pneumonia|SAMN07758709_k81_44853	Siphoviridae	mgs_2340; mgs_1135; mgs_1713	Streptococcus unclassified; Streptococcus mitis	39013	50	23	0	Medium-quality	68.31	0
pneumonia|SAMN07758709_k81_22126	Siphoviridae	mgs_3554; mgs_1713; mgs_403; mgs_1444; mgs_902	Streptococcus unclassified; Streptococcus mitis; Gemella unclassified	36248	46	32	0	High-quality	90.72	0
pneumonia|SAMN07758709_k81_65199	Siphoviridae	mgs_3154	Granulicatella unclassified	53739	70	34	0	Complete	100	0
pneumonia|SAMN07758709_k81_18953	Siphoviridae	mgs_3462	Streptococcus mitis	22398	28	22	0	Medium-quality	66.01	0
pneumonia|SAMN07758710_k81_76718	Siphoviridae	mgs_134; mgs_3522	Prevotella sp000599605; Prevotella unclassified	49086	67	17	1	Medium-quality	82.94	0
pneumonia|SAMN07758710_k81_60172	Siphoviridae	mgs_1263; mgs_515; mgs_1453; mgs_3126; mgs_2703	Streptococcus unclassified; Streptococcus sanguinis; Streptococcus cristatus	74108	87	11	2	Medium-quality	57.99	0
pneumonia|SAMN07758711_k81_3890	Siphoviridae	mgs_3552	Lachnoanaerobaculum saburreum	42323	66	30	0	High-quality	100	0
pneumonia|SAMN07758711_k81_66606	Siphoviridae	mgs_2966	Solobacterium unclassified	61394	75	34	1	Complete	100	0
pneumonia|SAMN07758711_k81_66609	Siphoviridae	mgs_388; mgs_489; mgs_2094	Oribacterium unclassified; Oribacterium sinus	35887	53	20	0	Complete	100	0
pneumonia|SAMN07758713_k81_57149	Siphoviridae	mgs_3067; mgs_2300	Pauljensenia sp000278725; Pauljensenia unclassified	21759	28	16	0	Medium-quality	71.89	0
pneumonia|SAMN07758713_k81_79346	Siphoviridae	mgs_3421; mgs_2655	Porphyromonas sp000467855; Porphyromonas somerae	42809	52	8	2	High-quality	95.25	0
pneumonia|SAMN07758714_k81_2852	Siphoviridae	mgs_1862; mgs_1257; mgs_1114; mgs_1550; mgs_2749	Lancefieldella unclassified	20105	27	15	0	Medium-quality	59.3	0
pneumonia|SAMN07758714_k81_60259	Siphoviridae	mgs_169; mgs_3462; mgs_1761	Streptococcus mitis; Streptococcus unclassified	21156	33	22	0	Medium-quality	61.32	0
pneumonia|SAMN07758714_k81_19326	Siphoviridae	mgs_3188	Lautropia mirabilis	57832	67	31	0	High-quality	99.14	0
pneumonia|SAMN07758714_k81_25084	Siphoviridae	-	-	29200	50	24	0	Medium-quality	70.2	0
pneumonia|SAMN07758714_k81_112597	Siphoviridae	mgs_1766; mgs_3508	RF39 unclassified; Leptotrichiaceae unclassified	43973	53	25	0	Medium-quality	73.15	0
pneumonia|SAMN07758715_k81_114652	Siphoviridae	mgs_2054	Pauljensenia unclassified	17502	24	7	1	High-quality	100	0
pneumonia|SAMN07758715_k81_52202	Siphoviridae	-	-	14071	23	11	0	High-quality	100	0
pneumonia|SAMN07758715_k81_99291	Siphoviridae	mgs_388; mgs_1242	Oribacterium unclassified	30382	41	23	0	Medium-quality	71.05	0
pneumonia|SAMN07758715_k81_136215	Siphoviridae	mgs_239	Pseudopropionibacterium unclassified	25746	34	15	0	Medium-quality	81.88	0
pneumonia|SAMN07758715_k81_81435	Siphoviridae	mgs_3125; mgs_1213; mgs_3540; mgs_318	Streptococcus salivarius; Streptococcus mitis; Streptococcus sp001556435; Streptococcus sp000187445	32898	49	36	0	Medium-quality	84.39	0
pneumonia|SAMN07758715_k81_93910	Siphoviridae	mgs_3365	Streptococcus unclassified	27779	37	34	0	Medium-quality	74.26	0
pneumonia|SAMN07758715_k81_157575	Siphoviridae	mgs_3088; mgs_1800; mgs_3584; mgs_3257	Pauljensenia odontolyticus; Pauljensenia unclassified	124873	124	10	5	Complete	100	0
pneumonia|SAMN07758715_k81_157577	Siphoviridae	mgs_2805	Lancefieldella unclassified	42137	51	17	0	Complete	100	0
pneumonia|SAMN07758715_k81_157579	Siphoviridae	mgs_2708; mgs_2165	Pauljensenia sp000308055; Pauljensenia unclassified	35238	41	22	0	Medium-quality	78.05	0
pneumonia|SAMN07758715_k81_157581	Siphoviridae	mgs_1988; mgs_546; mgs_1229; mgs_1882; mgs_1115; mgs_183; mgs_3088; mgs_1094; mgs_1189; mgs_3584; mgs_3257	Pauljensenia unclassified; Pauljensenia keddieii; Pauljensenia sp000466265; Pauljensenia odontolyticus	36604	58	15	0	Complete	100	0
pneumonia|SAMN07758716_k81_59122	Siphoviridae	mgs_3067; mgs_3249; mgs_2204; mgs_2441; mgs_2989	Pauljensenia sp000278725; Pauljensenia cellulosilytica; Pauljensenia unclassified	50206	68	20	1	High-quality	100	0
pneumonia|SAMN07758717_k81_123467	Siphoviridae	mgs_621	Mogibacterium pumilum	41634	64	24	2	Medium-quality	68.98	0
pneumonia|SAMN07758717_k81_90950	Siphoviridae	-	-	44251	54	26	0	Medium-quality	73.55	0
pneumonia|SAMN07758717_k81_149296	Siphoviridae	mgs_3037; mgs_1766; mgs_3475; mgs_1974; mgs_2548; mgs_315	Solobacterium unclassified; RF39 unclassified; Granulicatella unclassified	19591	40	10	0	Medium-quality	53.32	0
pneumonia|SAMN07758717_k81_150851	Siphoviridae	-	-	6719	12	6	0	Medium-quality	50.03	0
pneumonia|SAMN07758717_k81_163495	Siphoviridae	mgs_1189; mgs_1094; mgs_3584; mgs_2441; mgs_3257; mgs_183; mgs_2989	Pauljensenia unclassified	133215	143	11	7	Complete	100	0
pneumonia|SAMN07758717_k81_163496	Siphoviridae	-	-	110030	100	9	5	Complete	100	0
pneumonia|SAMN07758718_k81_31698	Siphoviridae	mgs_3154; mgs_3476; mgs_3252	Granulicatella unclassified; Prevotella unclassified; Granulicatella adiacens	18207	31	12	0	Medium-quality	55.97	0
pneumonia|SAMN07758718_k81_310157	Siphoviridae	mgs_1263; mgs_515; mgs_880; mgs_1453; mgs_3126; mgs_2703	Streptococcus unclassified; Streptococcus sanguinis; Streptococcus cristatus	80617	102	8	2	Complete	100	0
pneumonia|SAMN07758718_k81_215878	Siphoviridae	mgs_2373; mgs_358	Streptococcus oralis; Streptococcus parasanguinis	39411	63	34	1	High-quality	97.94	0
pneumonia|SAMN07758718_k81_193389	Siphoviridae	mgs_3506	Streptococcus parasanguinis	30282	44	35	0	Medium-quality	83.91	0
pneumonia|SAMN07758718_k81_90795	Siphoviridae	mgs_302; mgs_1963; mgs_184; mgs_961; mgs_62; mgs_1178; mgs_354; mgs_3165; mgs_1197; mgs_2340; mgs_3377; mgs_2373; mgs_1716; mgs_1889	Streptococcus sp000235485; Streptococcus unclassified; Streptococcus mitis; Streptococcus oralis	38450	63	44	2	High-quality	100	0
pneumonia|SAMN07758718_k81_169806	Siphoviridae	mgs_698; mgs_1475; mgs_2459; mgs_2137; mgs_379; mgs_1034; mgs_2271; mgs_345; mgs_467; mgs_2676; mgs_592; mgs_2764; mgs_1512; mgs_1683; mgs_1836; mgs_1195; mgs_961; mgs_2095; mgs_497; mgs_3501; mgs_3457; mgs_847; mgs_810; mgs_2690; mgs_3150	Streptococcus mitis; Streptococcus unclassified; Fusobacterium unclassified; CAG-917 unclassified; Streptococcus anginosus	8589	14	5	1	Medium-quality	62.24	0
pneumonia|SAMN07758719_k81_109999	Siphoviridae	mgs_3401	Leptotrichia unclassified	23887	35	7	0	Medium-quality	51.2	0
pneumonia|SAMN07758720_k81_48242	Siphoviridae	mgs_861; mgs_2033; mgs_1761; mgs_1172; mgs_169; mgs_497; mgs_3457; mgs_902; mgs_1889	Streptococcus unclassified; Streptococcus sp000187745; Streptococcus mitis; Gemella unclassified	32959	53	32	0	High-quality	95.73	0
pneumonia|SAMN07758721_k81_59857	Siphoviridae	mgs_3164	Neisseria mucosa	25489	34	17	1	Medium-quality	56.24	0
pneumonia|SAMN07758721_k81_117121	Siphoviridae	mgs_1963; mgs_1140; mgs_2781; mgs_1761; mgs_1453; mgs_476	Streptococcus unclassified; Fusobacterium unclassified; Streptococcus mitis; Streptococcus oralis	35502	41	18	0	Medium-quality	62.34	0
pneumonia|SAMN07758722_k81_180837	Siphoviridae	-	-	21580	27	22	0	Medium-quality	51.74	0
pneumonia|SAMN07758722_k81_111973	Siphoviridae	mgs_2177; mgs_1713; mgs_403; mgs_2800; mgs_1444; mgs_350; mgs_1318; mgs_3165; mgs_657; mgs_233; mgs_3530; mgs_741; mgs_3554; mgs_2858; mgs_2033; mgs_1761; mgs_1866; mgs_169; mgs_3457; mgs_1889; mgs_1364; mgs_3150	Streptococcus unclassified; Streptococcus mitis; Streptococcus infantis; Streptococcus oralis; Fusobacterium unclassified	43477	69	49	0	High-quality	100	0
pneumonia|SAMN07758722_k81_43884	Siphoviridae	mgs_1713; mgs_2781; mgs_169; mgs_1761; mgs_1398	Streptococcus unclassified; Streptococcus mitis	58129	79	26	0	High-quality	100	0
pneumonia|SAMN07758723_k81_18789	Siphoviridae	mgs_835; mgs_914	Fusobacterium unclassified	28298	51	11	0	Medium-quality	66.27	0
pneumonia|SAMN07758724_k81_108393	Siphoviridae	mgs_3156; mgs_3564	Capnocytophaga granulosa	30988	38	12	0	Medium-quality	67.73	0
pneumonia|SAMN07758726_k81_160188	Siphoviridae	mgs_3249; mgs_2637; mgs_3584; mgs_2441	Pauljensenia cellulosilytica; Pauljensenia unclassified	34313	40	24	0	Medium-quality	56.98	0
pneumonia|SAMN07758726_k81_198931	Siphoviridae	mgs_3080; mgs_2157; mgs_2129; mgs_1245; mgs_1972; mgs_3423; mgs_975; mgs_3204; mgs_3227	Haemophilus parainfluenzae; Haemophilus haemolyticus; Haemophilus unclassified; Rodentibacter unclassified; Haemophilus sputorum; Haemophilus sp002998595	40882	62	33	2	High-quality	100	0
pneumonia|SAMN07758727_k81_108823	Siphoviridae	mgs_1713; mgs_403; mgs_2066; mgs_350; mgs_3165; mgs_2340; mgs_2220; mgs_3340; mgs_1416; mgs_1135; mgs_3554; mgs_1761; mgs_2781; mgs_169; mgs_3457; mgs_1364	Streptococcus unclassified; Streptococcus mitis; Streptococcus infantis; Streptococcus oralis	21941	39	25	0	Medium-quality	64.13	0
pneumonia|SAMN07758728_k81_24675	Siphoviridae	mgs_1931; mgs_3316; mgs_2208	Neisseria unclassified	42926	65	18	0	High-quality	94.71	0
pneumonia|SAMN07758728_k81_6877	Siphoviridae	mgs_2084; mgs_1882; mgs_1115; mgs_183; mgs_3088; mgs_3249; mgs_1094; mgs_2774; mgs_3584; mgs_3257	Pauljensenia sp000466265; Pauljensenia unclassified; Pauljensenia odontolyticus; Pauljensenia cellulosilytica	35579	54	12	0	High-quality	98.76	0
pneumonia|SAMN07758728_k81_139972	Siphoviridae	mgs_3160; mgs_2208	Neisseria unclassified	61491	78	39	2	Complete	100	0
pneumonia|SAMN07758730_k81_36507	Siphoviridae	mgs_3554; mgs_1713; mgs_403; mgs_2066; mgs_2220; mgs_3165; mgs_1866; mgs_3457; mgs_1364	Streptococcus unclassified; Streptococcus mitis; Streptococcus oralis	20139	31	23	0	Medium-quality	58.46	0
pneumonia|SAMN07758730_k81_36771	Siphoviridae	mgs_3494; mgs_1059; mgs_1903; mgs_3180	Veillonella rogosae; Veillonella atypica; Veillonella unclassified	33319	58	22	0	Complete	100	0
pneumonia|SAMN07758730_k81_36772	Siphoviridae	mgs_2805; mgs_1257; mgs_1084	Lancefieldella unclassified	28441	41	17	0	Complete	100	0
pneumonia|SAMN07758731_k81_13652	Siphoviridae	mgs_1619; mgs_345	Lancefieldella sp000564995; Streptococcus mitis	157342	141	15	11	Complete	100	0
pneumonia|SAMN07758732_k81_68751	Siphoviridae	mgs_1059; mgs_1238; mgs_1903; mgs_3180	Veillonella rogosae; CAG-793 unclassified; Veillonella atypica; Veillonella unclassified	34586	56	21	0	High-quality	100	0
pneumonia|SAMN07758733_k81_7541	Siphoviridae	mgs_3222	Klebsiella variicola	29724	45	31	0	Medium-quality	64.57	0
pneumonia|SAMN07758734_k81_12894	Siphoviridae	-	-	33669	39	24	0	Medium-quality	61.03	0
pneumonia|SAMN07758734_k81_11235	Siphoviridae	mgs_546; mgs_2084; mgs_1115; mgs_183; mgs_688; mgs_3249; mgs_2637; mgs_1094; mgs_1189; mgs_2774; mgs_3584	Pauljensenia keddieii; Pauljensenia sp000466265; Pauljensenia unclassified; Variovorax paradoxus; Pauljensenia cellulosilytica	40114	59	13	1	High-quality	100	0
pneumonia|SAMN07758734_k81_1878	Siphoviridae	mgs_1963	Streptococcus unclassified	11232	17	2	0	High-quality	100	0
pneumonia|SAMN07758734_k81_22460	Siphoviridae	mgs_3089; mgs_3193; mgs_3130; mgs_2046; mgs_358; mgs_2206	Streptococcus sp000448565; Streptococcus parasanguinis; Streptococcus unclassified; Parvimonas unclassified	26794	40	27	0	Medium-quality	82.75	0
pneumonia|SAMN07758734_k81_12155	Siphoviridae	mgs_7	Staphylococcus aureus	30765	41	24	4	Medium-quality	64.54	0
pneumonia|SAMN07758734_k81_7032	Siphoviridae	mgs_1619	Lancefieldella sp000564995	151652	129	13	11	Complete	100	0
pneumonia|SAMN07758734_k81_3008	Siphoviridae	-	-	26558	29	14	2	Medium-quality	54.43	0
pneumonia|SAMN07758734_k81_31228	Siphoviridae	mgs_62; mgs_2373	Streptococcus oralis	34148	53	36	1	High-quality	97.95	0
pneumonia|SAMN07758734_k81_30311	Siphoviridae	mgs_2441; mgs_3257	Pauljensenia unclassified	45694	69	17	0	High-quality	91.89	0
pneumonia|SAMN07758734_k81_34188	Siphoviridae	mgs_3487; mgs_1128; mgs_3030; mgs_2250	Haemophilus paraphrohaemolyticus; Haemophilus unclassified; Haemophilus parainfluenzae; Haemophilus sp002998595	32964	43	15	0	Complete	100	0
pneumonia|SAMN07758735_k81_123543	Siphoviridae	mgs_1263; mgs_638; mgs_2218	Streptococcus unclassified; Streptococcus sinensis	26275	34	28	0	Medium-quality	66.59	0
pneumonia|SAMN07758735_k81_210293	Siphoviridae	mgs_546; mgs_216; mgs_1115; mgs_2414; mgs_2441; mgs_3067; mgs_3584; mgs_1003; mgs_2411; mgs_271	Pauljensenia keddieii; Pauljensenia sp000466265; Pauljensenia unclassified; Pauljensenia sp000278725; Saccharimonas unclassified	25274	28	11	0	Medium-quality	70.19	0
pneumonia|SAMN07758735_k81_210418	Siphoviridae	-	-	25662	44	13	1	Medium-quality	88.65	0
pneumonia|SAMN07758735_k81_192004	Siphoviridae	-	-	43543	56	30	0	Medium-quality	72.27	0
pneumonia|SAMN07758735_k81_223102	Siphoviridae	-	-	9055	15	2	0	Medium-quality	67.97	0
pneumonia|SAMN07758735_k81_223359	Siphoviridae	mgs_880; mgs_3258; mgs_2703	Streptococcus unclassified; Streptococcus cristatus	37684	58	46	0	High-quality	100	0
pneumonia|SAMN07758735_k81_2360	Siphoviridae	mgs_1342; mgs_2373; mgs_3258	Streptococcus unclassified; Streptococcus oralis; Streptococcus cristatus	28988	51	35	0	Medium-quality	75.89	0
pneumonia|SAMN07758735_k81_224767	Siphoviridae	mgs_3536	Corynebacterium matruchotii	34890	46	19	1	Medium-quality	69.98	0
pneumonia|SAMN07758735_k81_107389	Siphoviridae	mgs_1550; mgs_1169; mgs_1312; mgs_2404; mgs_2599; mgs_1114; mgs_2025; mgs_2444	Lancefieldella unclassified; Lancefieldella sp000564995	20672	32	7	1	Medium-quality	66.8	0
pneumonia|SAMN07758735_k81_207051	Siphoviridae	mgs_3506; mgs_1764; mgs_350	Streptococcus parasanguinis; Streptococcus unclassified; Streptococcus infantis	40894	54	36	1	High-quality	100	0
pneumonia|SAMN07758736_k81_87509	Siphoviridae	mgs_1816; mgs_1382; mgs_3117	Parvimonas unclassified; CAG-793 unclassified; Solobacterium unclassified	19032	37	6	0	Medium-quality	54.67	0
pneumonia|SAMN07758736_k81_14618	Siphoviridae	mgs_3165; mgs_2340; mgs_2247; mgs_2406; mgs_1716; mgs_1364	Streptococcus oralis; Streptococcus unclassified	25754	32	26	1	Medium-quality	62.97	0
pneumonia|SAMN07758736_k81_7989	Siphoviridae	mgs_1713; mgs_880; mgs_924; mgs_3462; mgs_2448; mgs_1269; mgs_576; mgs_3258; mgs_476; mgs_804; mgs_174; mgs_1716	Streptococcus unclassified; Streptococcus mitis; Streptococcus cristatus; Streptococcus pseudopneumoniae; Streptococcus oralis	23961	31	23	1	Medium-quality	70.28	0
pneumonia|SAMN07758736_k81_81494	Siphoviridae	-	-	18620	23	11	0	Medium-quality	53.49	0
pneumonia|SAMN07758736_k81_58340	Siphoviridae	mgs_3142	Granulicatella unclassified	28604	47	23	0	Medium-quality	67.06	0
pneumonia|SAMN07758736_k81_79369	Siphoviridae	mgs_406; mgs_497; mgs_606; mgs_379	Streptococcus unclassified; Streptococcus infantis; Streptococcus mitis	32129	36	13	1	Medium-quality	72.16	0
pneumonia|SAMN07758736_k81_13759	Siphoviridae	mgs_302; mgs_430; mgs_2373; mgs_476	Streptococcus sp000235485; Streptococcus dentisani; Streptococcus oralis	27370	34	24	0	Medium-quality	71.29	0
pneumonia|SAMN07758737_k81_9527	Siphoviridae	mgs_1968; mgs_686	Pauljensenia sp000758755; Pauljensenia pacaensis	15891	22	8	0	High-quality	99.91	0
pneumonia|SAMN07758737_k81_4015	Siphoviridae	mgs_2349; mgs_546; mgs_1115; mgs_3546; mgs_3542; mgs_3088; mgs_3249; mgs_3571; mgs_1094; mgs_653; mgs_3584; mgs_3495; mgs_270; mgs_3257; mgs_2989	Pauljensenia unclassified; Pauljensenia keddieii; Pauljensenia sp000466265; Pauljensenia pyogenes; Pauljensenia odontolyticus; Pauljensenia cellulosilytica; Pauljensenia bouchesdurhonensis	40000	63	18	0	High-quality	100	0
pneumonia|SAMN07758737_k81_32917	Siphoviridae	mgs_1257; mgs_1550; mgs_1176	Lancefieldella unclassified; Lancefieldella sp000564995	27782	43	15	0	Complete	100	0
pneumonia|SAMN07758738_k81_15672	Siphoviridae	mgs_3165; mgs_2744; mgs_1713; mgs_924; mgs_1761; mgs_1764; mgs_2448	Streptococcus oralis; Streptococcus unclassified; Streptococcus mitis	25751	39	24	0	Medium-quality	62.77	0
pneumonia|SAMN07758738_k81_74205	Siphoviridae	mgs_1968; mgs_2708; mgs_2165	Pauljensenia sp000758755; Pauljensenia sp000308055; Pauljensenia unclassified	37355	45	21	0	High-quality	100	0
pneumonia|SAMN07758738_k81_72225	Siphoviridae	mgs_1713; mgs_924; mgs_3165; mgs_3457; mgs_1549; mgs_1364; mgs_1716; mgs_223	Streptococcus unclassified; Streptococcus mitis; Streptococcus oralis; Streptococcus sp001553685	25198	37	29	0	Medium-quality	61.21	0
pneumonia|SAMN07758738_k81_85671	Siphoviridae	mgs_3130	Streptococcus unclassified	39822	58	34	1	High-quality	100	0
pneumonia|SAMN07758738_k81_57336	Siphoviridae	mgs_1963	Streptococcus unclassified	11631	16	3	1	Medium-quality	85.41	0
pneumonia|SAMN07758739_k81_38518	Siphoviridae	mgs_3554; mgs_1713; mgs_403; mgs_3462; mgs_354; mgs_2845; mgs_576; mgs_805; mgs_233; mgs_476; mgs_174; mgs_2764; mgs_602; mgs_1889	Streptococcus unclassified; Streptococcus mitis; Streptococcus pseudopneumoniae; Streptococcus oralis; Streptococcus infantis	28682	44	33	0	Medium-quality	83.71	0
pneumonia|SAMN07758739_k81_88740	Siphoviridae	mgs_2805; mgs_1257; mgs_1550; mgs_1176	Lancefieldella unclassified; Lancefieldella sp000564995	27945	44	16	0	Complete	100	0
pneumonia|SAMN07758739_k81_88747	Siphoviridae	mgs_1968; mgs_2165; mgs_2054	Pauljensenia sp000758755; Pauljensenia unclassified	30660	44	21	1	Complete	100	0
pneumonia|SAMN07758740_k81_5470	Siphoviridae	mgs_698; mgs_1102; mgs_2459; mgs_2137; mgs_1034; mgs_345; mgs_519; mgs_2340; mgs_2676; mgs_3014; mgs_233; mgs_2764; mgs_1512; mgs_3532; mgs_1683; mgs_2574; mgs_2046; mgs_961; mgs_120; mgs_2448; mgs_2095; mgs_3501; mgs_847; mgs_810; mgs_2690	Streptococcus mitis; Streptococcus unclassified; Streptococcus pseudopneumoniae; Streptococcus sp000187745; CAG-917 unclassified; Parvimonas unclassified; Streptococcus anginosus	13225	19	8	1	High-quality	100	0
pneumonia|SAMN07758740_k81_723	Siphoviridae	mgs_863; mgs_2744; mgs_1596; mgs_62; mgs_2247; mgs_354; mgs_1535; mgs_2373; mgs_3530; mgs_1512; mgs_174; mgs_2776; mgs_2210; mgs_1269; mgs_2867; mgs_2218	Streptococcus unclassified; Streptococcus oralis; Streptococcus cristatus; RUG343 unclassified	26809	39	31	0	Medium-quality	80.67	0
pneumonia|SAMN07758740_k81_8853	Siphoviridae	mgs_3432; mgs_686	Pauljensenia sp000758755; Pauljensenia pacaensis	45114	67	23	0	High-quality	100	0
pneumonia|SAMN07758741_k81_46959	Siphoviridae	mgs_1968; mgs_686	Pauljensenia sp000758755; Pauljensenia pacaensis	31037	38	21	0	High-quality	93.96	0
pneumonia|SAMN07758741_k81_34774	Siphoviridae	mgs_2858; mgs_1713; mgs_430; mgs_403; mgs_2781; mgs_169; mgs_3530; mgs_223	Fusobacterium unclassified; Streptococcus unclassified; Streptococcus dentisani; Streptococcus mitis; Streptococcus sp001553685	35411	58	35	0	Medium-quality	86.3	0
pneumonia|SAMN07758741_k81_47909	Siphoviridae	mgs_2177; mgs_592; mgs_350	Streptococcus unclassified; Streptococcus infantis	30881	49	31	0	High-quality	90.08	0
pneumonia|SAMN07758742_k81_22599	Siphoviridae	-	-	64214	70	30	0	Medium-quality	75.68	0
pneumonia|SAMN07758742_k81_30833	Siphoviridae	mgs_2404; mgs_1446; mgs_2599; mgs_2025; mgs_1114; mgs_1550; mgs_1312	Lancefieldella unclassified; Lancefieldella sp000564995	19313	31	7	0	Medium-quality	62.38	0
pneumonia|SAMN07758742_k81_78050	Siphoviridae	mgs_340	Actinomyces gerencseriae	57231	65	18	0	Complete	100	0
pneumonia|SAMN07758743_k81_212130	Siphoviridae	mgs_3123	Rothia mucilaginosa	19022	22	14	0	Medium-quality	57.74	0
pneumonia|SAMN07758743_k81_148943	Siphoviridae	mgs_2805; mgs_1862; mgs_1114; mgs_1550; mgs_2749	Lancefieldella unclassified	23104	29	18	0	Medium-quality	66.38	0
pneumonia|SAMN07758743_k81_186293	Siphoviridae	-	-	25080	29	19	0	Medium-quality	79.61	0
pneumonia|SAMN07758743_k81_9330	Siphoviridae	mgs_51; mgs_2004	Prevotella sp000467895; Prevotella melaninogenica	26125	29	12	0	Medium-quality	79.99	0
pneumonia|SAMN07758743_k81_70017	Siphoviridae	mgs_3031; mgs_1094; mgs_2441; mgs_1521	Pauljensenia unclassified	28643	43	20	0	Complete	100	0
pneumonia|SAMN07758743_k81_11068	Siphoviridae	mgs_3277	Lachnoanaerobaculum sp000287675	47589	63	36	0	Medium-quality	78.91	0
pneumonia|SAMN07758743_k81_52685	Siphoviridae	mgs_3031; mgs_1094; mgs_2441; mgs_1003; mgs_3495; mgs_270	Pauljensenia unclassified; Pauljensenia bouchesdurhonensis	30286	36	13	0	Medium-quality	85.59	0
pneumonia|SAMN07758744_k81_131590	Siphoviridae	-	-	7733	10	3	0	Medium-quality	51.55	0
pneumonia|SAMN07758744_k81_120552	Siphoviridae	-	-	15708	26	6	0	Complete	100	0
pneumonia|SAMN07758744_k81_136195	Siphoviridae	mgs_1446; mgs_2121; mgs_1550; mgs_1169; mgs_2837; mgs_2805; mgs_2404; mgs_2504; mgs_1696; mgs_1114; mgs_2025	Lancefieldella unclassified; Lancefieldella sp000564995	31551	49	17	0	Complete	100	0
pneumonia|SAMN07758744_k81_70806	Siphoviridae	-	-	13704	18	4	0	Medium-quality	89.55	0
pneumonia|SAMN07758744_k81_56855	Siphoviridae	-	-	8169	13	3	0	Medium-quality	53.6	0
pneumonia|SAMN07758745_k81_71113	Siphoviridae	-	-	26701	39	27	1	Medium-quality	64.04	0
pneumonia|SAMN07758746_k81_15552	Siphoviridae	-	-	44441	76	54	2	High-quality	100	0
pneumonia|SAMN07758767_k81_3202	Siphoviridae	-	-	27456	36	33	0	Medium-quality	66.62	0
pneumonia|SAMN07758769_k81_186	Siphoviridae	mgs_7	Staphylococcus aureus	58730	84	61	3	High-quality	100	0
pneumonia|SAMN07758784_k81_10550	Siphoviridae	mgs_3089; mgs_3130; mgs_3340; mgs_2130; mgs_2046; mgs_2206	Streptococcus sp000448565; Streptococcus unclassified; CAG-793 unclassified; Parvimonas unclassified	38548	51	27	1	High-quality	100	0
pneumonia|SAMN07758784_k81_21133	Siphoviridae	mgs_698; mgs_1102; mgs_733; mgs_1112; mgs_2136; mgs_1814; mgs_1398; mgs_829; mgs_223; mgs_3150; mgs_3532	Streptococcus mitis; Streptococcus unclassified; Streptococcus pseudopneumoniae; Streptococcus oralis; Fusobacterium unclassified; Streptococcus sp001553685; Streptococcus sp000187745	6843	11	4	0	Medium-quality	50.58	0
pneumonia|SAMN07758784_k81_4135	Siphoviridae	mgs_3088; mgs_1189; mgs_3257; mgs_2989	Pauljensenia odontolyticus; Pauljensenia unclassified	37848	55	19	0	High-quality	98.49	0
pneumonia|SAMN07758784_k81_46032	Siphoviridae	-	-	93356	106	28	1	Medium-quality	86.56	0
pneumonia|SAMN07758785_k81_89060	Siphoviridae	mgs_863; mgs_350	Streptococcus unclassified; Streptococcus infantis	26192	34	24	0	Medium-quality	77.24	0
pneumonia|SAMN07758785_k81_142356	Siphoviridae	mgs_2805; mgs_1862; mgs_1114; mgs_1550; mgs_2749	Lancefieldella unclassified	32088	41	21	0	Medium-quality	79.14	0
pneumonia|SAMN07758786_k81_69055	Siphoviridae	mgs_3130; mgs_597; mgs_350	Streptococcus unclassified; Streptococcus infantis	40546	58	32	0	Complete	100	0
pneumonia|SAMN07758786_k81_160973	Siphoviridae	mgs_1766; mgs_3216; mgs_3508; mgs_3252; mgs_3142	RF39 unclassified; Granulicatella unclassified; Leptotrichiaceae unclassified; Granulicatella adiacens	36626	51	27	0	High-quality	99.2	0
pneumonia|SAMN07758786_k81_218493	Siphoviridae	mgs_3187; mgs_3402	Actinomyces graevenitzii	13907	19	6	0	High-quality	96.78	0
pneumonia|SAMN07758786_k81_166967	Siphoviridae	mgs_3329; mgs_3512	Leptotrichiaceae unclassified; Gemella unclassified	35092	52	19	0	High-quality	95.84	0
pneumonia|SAMN07758786_k81_41726	Siphoviridae	mgs_3173; mgs_294	Streptococcus gordonii; Streptococcus thermophilus	24721	32	25	0	Medium-quality	64.54	0
pneumonia|SAMN07758786_k81_31297	Siphoviridae	mgs_2009	Solobacterium unclassified	26063	40	20	0	Medium-quality	75.48	0
pneumonia|SAMN07758786_k81_214651	Siphoviridae	mgs_3089; mgs_3130; mgs_2046; mgs_2206	Streptococcus sp000448565; Streptococcus unclassified; Parvimonas unclassified	34025	52	30	0	High-quality	100	0
pneumonia|SAMN07758786_k81_221614	Siphoviridae	mgs_1816	Parvimonas unclassified	51257	69	29	0	High-quality	99.79	0
pneumonia|SAMN07758786_k81_16439	Siphoviridae	mgs_3154	Granulicatella unclassified	29707	42	25	0	Medium-quality	83.37	0
pneumonia|SAMN07758786_k81_154703	Siphoviridae	-	-	42142	65	53	0	Complete	100	0
pneumonia|SAMN07758788_k81_17562	Siphoviridae	mgs_14	Escherichia flexneri	24929	28	20	0	Medium-quality	51.48	0
pneumonia|SAMN07758788_k81_963	Siphoviridae	mgs_2378; mgs_2965; mgs_3131	Haemophilus haemolyticus; Haemophilus sp002998595; Aggregatibacter sp000466335	40716	46	20	0	Medium-quality	84.35	0
pneumonia|SAMN07758789_k81_3028	Siphoviridae	mgs_302; mgs_861; mgs_2744; mgs_1713; mgs_403; mgs_1596; mgs_3165; mgs_476; mgs_1416; mgs_804; mgs_3530; mgs_602; mgs_1716; mgs_3554; mgs_880; mgs_3462; mgs_3457; mgs_1364	Streptococcus sp000235485; Streptococcus unclassified; Streptococcus mitis; Streptococcus oralis; Streptococcus infantis	33552	49	35	0	High-quality	98.83	0
pneumonia|SAMN07758789_k81_16058	Siphoviridae	mgs_2800; mgs_924; mgs_3318; mgs_1034; mgs_717; mgs_1197; mgs_566; mgs_1205; mgs_1949; mgs_3014; mgs_2123; mgs_449; mgs_233; mgs_1398; mgs_2158; mgs_1195; mgs_961; mgs_3462; mgs_3504; mgs_2210; mgs_500; mgs_2095; mgs_2927; mgs_810; mgs_3150	Streptococcus unclassified; Streptococcus mitis; Streptococcus pseudopneumoniae; Streptococcus sp000187745	11107	18	6	0	Medium-quality	78.31	0
pneumonia|SAMN07758789_k81_18928	Siphoviridae	-	-	30313	36	22	1	Medium-quality	71.51	0
pneumonia|SAMN07758789_k81_7835	Siphoviridae	-	-	20079	31	4	2	Medium-quality	64.39	0
pneumonia|SAMN07758789_k81_7398	Siphoviridae	-	-	38789	45	23	1	High-quality	100	0
pneumonia|SAMN07758789_k81_3990	Siphoviridae	mgs_203	Staphylococcus warneri	15016	26	4	2	High-quality	97.83	0
pneumonia|SAMN07758790_k81_83472	Siphoviridae	mgs_3130; mgs_2130; mgs_3173; mgs_2046; mgs_2206	Streptococcus unclassified; CAG-793 unclassified; Streptococcus gordonii; Parvimonas unclassified	33821	52	30	0	High-quality	100	0
pneumonia|SAMN07758790_k81_14498	Siphoviridae	mgs_2805; mgs_2444; mgs_1550; mgs_3454	Lancefieldella unclassified	17700	24	14	0	Medium-quality	60.07	0
pneumonia|SAMN07758790_k81_125572	Siphoviridae	mgs_3165; mgs_3377; mgs_924; mgs_2247; mgs_1716	Streptococcus oralis; Streptococcus unclassified; Streptococcus mitis	26807	36	28	1	Medium-quality	72.71	0
pneumonia|SAMN07758790_k81_46025	Siphoviridae	-	-	62907	68	31	0	Medium-quality	74.16	0
pneumonia|SAMN07758790_k81_98116	Siphoviridae	mgs_4; mgs_2074; mgs_2015; mgs_1866; mgs_2903; mgs_2066; mgs_1512	Streptococcus pneumoniae; Streptococcus unclassified; Gemella haemolysans	7998	14	3	0	Medium-quality	62.37	0
pneumonia|SAMN07758790_k81_36415	Siphoviridae	mgs_3216	Granulicatella unclassified	27834	38	21	0	Medium-quality	78.09	0
pneumonia|SAMN07758790_k81_50369	Siphoviridae	mgs_2699; mgs_93; mgs_1511	Pauljensenia sp000278725; Actinomyces unclassified	53533	57	18	0	High-quality	94.42	0
pneumonia|SAMN07758790_k81_130187	Siphoviridae	mgs_3554; mgs_403; mgs_3505; mgs_2106; mgs_2385; mgs_2250	Streptococcus unclassified; Streptococcus mitis; Haemophilus sp002998595	37789	62	38	1	High-quality	95.88	0
pneumonia|SAMN07758790_k81_106387	Siphoviridae	mgs_1269; mgs_2459; mgs_476; mgs_350; mgs_1716	Streptococcus cristatus; Streptococcus unclassified; Streptococcus oralis; Streptococcus infantis	23456	35	26	0	Medium-quality	68.25	0
pneumonia|SAMN07758790_k81_138650	Siphoviridae	mgs_3187	Actinomyces graevenitzii	26514	37	17	0	Medium-quality	59.68	0
pneumonia|SAMN07758791_k81_22213	Siphoviridae	mgs_3249; mgs_1189; mgs_1094; mgs_2441; mgs_3257	Pauljensenia cellulosilytica; Pauljensenia unclassified	24572	29	16	1	Medium-quality	75.92	0
pneumonia|SAMN07758791_k81_66574	Siphoviridae	mgs_2805; mgs_1829; mgs_3455; mgs_2754; mgs_2444; mgs_1176; mgs_3454	Lancefieldella unclassified; Lancefieldella sp000564995	18924	24	14	0	Medium-quality	64.15	0
pneumonia|SAMN07758791_k81_58787	Siphoviridae	mgs_3154	Granulicatella unclassified	17546	21	14	0	Medium-quality	54.31	0
pneumonia|SAMN07758791_k81_50595	Siphoviridae	mgs_3205; mgs_1046; mgs_2441; mgs_1498; mgs_3249; mgs_482; mgs_1094; mgs_1189; mgs_3584; mgs_2308	Pauljensenia unclassified; Pauljensenia cellulosilytica; Pauljensenia sp001838165	35818	54	14	1	High-quality	100	0
pneumonia|SAMN07758791_k81_832	Siphoviridae	mgs_2100; mgs_2042; mgs_2456; mgs_403; mgs_3462; mgs_68; mgs_576; mgs_566; mgs_1205; mgs_497; mgs_1398; mgs_2764; mgs_1889	Streptococcus unclassified; Granulicatella unclassified; Streptococcus mitis; Streptococcus infantis; Streptococcus pseudopneumoniae	8612	14	6	0	Medium-quality	61.3	0
pneumonia|SAMN07758791_k81_77257	Siphoviridae	-	-	40312	56	20	1	Medium-quality	76.88	0
pneumonia|SAMN07758791_k81_49458	Siphoviridae	-	-	11099	18	5	0	High-quality	94.74	0
pneumonia|SAMN07758791_k81_55247	Siphoviridae	mgs_1862; mgs_1257; mgs_1114; mgs_1550; mgs_2749	Lancefieldella unclassified	16875	21	13	0	Medium-quality	50.13	0
pneumonia|SAMN07758791_k81_80343	Siphoviridae	-	-	54570	58	17	0	Complete	100	0
pneumonia|SAMN07758792_k81_72927	Siphoviridae	mgs_592; mgs_1416	Streptococcus unclassified	21164	29	21	0	Medium-quality	51.55	0
pneumonia|SAMN07758792_k81_102187	Siphoviridae	mgs_2315; mgs_2033	Fusobacterium unclassified; Streptococcus unclassified	10349	15	6	0	Medium-quality	74.61	0
pneumonia|SAMN07758792_k81_13807	Siphoviridae	mgs_331; mgs_3552	Lachnoanaerobaculum unclassified; Lachnoanaerobaculum saburreum	36717	52	20	0	Medium-quality	81.11	0
pneumonia|SAMN07758792_k81_12037	Siphoviridae	mgs_3075; mgs_3178; mgs_3552	Lachnoanaerobaculum saburreum	32807	57	27	0	Medium-quality	82.9	0
pneumonia|SAMN07758792_k81_15455	Siphoviridae	-	-	22342	43	17	0	Medium-quality	54.79	0
pneumonia|SAMN07758793_k81_12313	Siphoviridae	-	-	20363	28	12	0	Medium-quality	63.69	0
pneumonia|SAMN07758793_k81_5459	Siphoviridae	mgs_2042	Granulicatella unclassified	11837	21	6	0	High-quality	90.3	0
pneumonia|SAMN07758794_k81_26260	Siphoviridae	mgs_2666; mgs_1446; mgs_2121; mgs_1169; mgs_2837; mgs_1312; mgs_2805; mgs_2404; mgs_2599; mgs_1696; mgs_1114; mgs_2025	Lancefieldella unclassified; Lancefieldella sp000564995	20210	31	13	0	Medium-quality	63.52	0
pneumonia|SAMN07758794_k81_11282	Siphoviridae	mgs_1829; mgs_3455; mgs_2792; mgs_2444; mgs_1176; mgs_3454	Lancefieldella sp000564995; Lancefieldella unclassified	28116	39	16	0	High-quality	93.26	0
pneumonia|SAMN07758795_k81_9849	Siphoviridae	mgs_1102; mgs_1713; mgs_2459; mgs_403; mgs_1319; mgs_379; mgs_1150; mgs_3014; mgs_1814; mgs_2764; mgs_3532; mgs_2574; mgs_733; mgs_1670; mgs_2964; mgs_2448; mgs_3457; mgs_829; mgs_1475; mgs_2042; mgs_2137; mgs_2800; mgs_1602; mgs_2271; mgs_1318; mgs_519; mgs_1197; mgs_566; mgs_1949; mgs_988; mgs_233; mgs_3525; mgs_1398; mgs_1683; mgs_1112; mgs_2046; mgs_120; mgs_3504; mgs_2846; mgs_662; mgs_2781;…	Streptococcus unclassified; Streptococcus mitis; Streptococcus pseudopneumoniae; Fusobacterium unclassified; Streptococcus sp000187745; Streptococcus oralis; Granulicatella unclassified; Streptococcus sanguinis; CAG-917 unclassified; Parvimonas unclassified; Streptococcus sp002355895	12373	19	8	1	High-quality	94.03	0
pneumonia|SAMN07758796_k81_43501	Siphoviridae	mgs_2251; mgs_1981; mgs_1713; mgs_403; mgs_379; mgs_1178; mgs_717; mgs_345; mgs_2074; mgs_2676; mgs_657; mgs_1150; mgs_1205; mgs_3014; mgs_1406; mgs_2764; mgs_2158; mgs_2033; mgs_1195; mgs_961; mgs_500; mgs_2927; mgs_703; mgs_1866; mgs_1271; mgs_1889; mgs_1475; mgs_2042; mgs_2730; mgs_924; mgs_3318; mgs_1034; mgs_1602; mgs_305; mgs_1197; mgs_566; mgs_1949; mgs_233; mgs_2368; mgs_1398; mgs_1135; m…	Streptococcus mitis; Streptococcus unclassified; Streptococcus pseudopneumoniae; Streptococcus pneumoniae; Granulicatella unclassified; Streptococcus sp000187745	6777	9	3	0	Medium-quality	50.5	0
pneumonia|SAMN07758796_k81_22238	Siphoviridae	mgs_7; mgs_203	Staphylococcus aureus; Staphylococcus warneri	9913	16	4	0	Medium-quality	63.53	0
pneumonia|SAMN07758796_k81_42744	Siphoviridae	mgs_406; mgs_2314; mgs_120; mgs_1178; mgs_350; mgs_1318; mgs_1107; mgs_3165; mgs_1205; mgs_2153; mgs_703; mgs_592; mgs_476; mgs_1764; mgs_1549	Streptococcus unclassified; Gemella unclassified; Streptococcus pseudopneumoniae; Streptococcus infantis; Fusobacterium unclassified; Streptococcus oralis; Streptococcus mitis	15168	15	1	0	High-quality	100	0
pneumonia|SAMN07758796_k81_30387	Siphoviridae	mgs_1102; mgs_342; mgs_2459; mgs_403; mgs_1319; mgs_379; mgs_345; mgs_1150; mgs_3014; mgs_3532; mgs_2964; mgs_2448; mgs_3457; mgs_829; mgs_223; mgs_1475; mgs_2137; mgs_2800; mgs_1155; mgs_1602; mgs_1318; mgs_519; mgs_1197; mgs_566; mgs_1949; mgs_988; mgs_233; mgs_1398; mgs_2456; mgs_1112; mgs_120; mgs_2846; mgs_662; mgs_2781; mgs_497; mgs_3501; mgs_847; mgs_2218; mgs_2206; mgs_1364	Streptococcus unclassified; Streptococcus oralis; Streptococcus mitis; Streptococcus pseudopneumoniae; Streptococcus sp000187745; Fusobacterium unclassified; Streptococcus sp001553685; Streptococcus sp002355895	7176	12	4	1	Medium-quality	54.53	0
pneumonia|SAMN07758796_k81_38128	Siphoviridae	mgs_7	Staphylococcus aureus	28874	37	34	0	Medium-quality	67.04	0
pneumonia|SAMN07758797_k81_105708	Siphoviridae	-	-	23862	27	21	0	Medium-quality	59.95	0
pneumonia|SAMN07758797_k81_165216	Siphoviridae	-	-	9667	14	2	0	Medium-quality	70.5	0
pneumonia|SAMN07758797_k81_140198	Siphoviridae	mgs_1475; mgs_1713; mgs_3318; mgs_379; mgs_1178; mgs_305; mgs_2074; mgs_576; mgs_566; mgs_1949; mgs_1205; mgs_3014; mgs_1398; mgs_2158; mgs_1195; mgs_961; mgs_3504; mgs_2210; mgs_1866; mgs_810; mgs_1889	Streptococcus unclassified; Streptococcus mitis; Streptococcus pseudopneumoniae; Streptococcus sp000187745	7268	12	4	0	Medium-quality	53.45	0
pneumonia|SAMN07758797_k81_199699	Siphoviridae	mgs_3067; mgs_3249; mgs_3584; mgs_183	Pauljensenia sp000278725; Pauljensenia cellulosilytica; Pauljensenia unclassified	33336	44	22	0	Medium-quality	55.35	0
pneumonia|SAMN07758797_k81_114787	Siphoviridae	mgs_1416	Streptococcus unclassified	35026	54	37	1	High-quality	97.61	0
pneumonia|SAMN07758797_k81_169294	Siphoviridae	mgs_3067; mgs_2441	Pauljensenia sp000278725; Pauljensenia unclassified	48716	74	20	1	High-quality	97.94	0
pneumonia|SAMN07758797_k81_31922	Siphoviridae	-	-	26950	27	20	1	Medium-quality	62.71	0
pneumonia|SAMN07758797_k81_263314	Siphoviridae	mgs_1511	Actinomyces unclassified	56937	58	17	0	Complete	100	0
pneumonia|SAMN07758798_k81_108958	Siphoviridae	mgs_3223; mgs_2283	Haemophilus sputorum; Haemophilus unclassified	41574	63	34	0	High-quality	100	0
pneumonia|SAMN07758798_k81_168244	Siphoviridae	mgs_2805; mgs_1862; mgs_1257; mgs_1114; mgs_1550; mgs_2749	Lancefieldella unclassified	32272	43	21	0	Medium-quality	79.58	0
pneumonia|SAMN07758798_k81_28130	Siphoviridae	mgs_2100; mgs_2456; mgs_1713; mgs_403; mgs_68; mgs_2210; mgs_2074; mgs_576; mgs_2927; mgs_1949; mgs_449; mgs_1398; mgs_810; mgs_602; mgs_1889	Streptococcus unclassified; Streptococcus mitis; Streptococcus infantis; Streptococcus pseudopneumoniae	13349	20	9	0	High-quality	96.05	0
pneumonia|SAMN07758798_k81_56200	Siphoviridae	mgs_1963; mgs_3505; mgs_3365	Streptococcus unclassified	8902	10	1	0	Medium-quality	60.31	0
pneumonia|SAMN07758798_k81_181079	Siphoviridae	mgs_546; mgs_1882; mgs_1115; mgs_183; mgs_2637; mgs_1094; mgs_3584; mgs_3257	Pauljensenia keddieii; Pauljensenia unclassified; Pauljensenia sp000466265	35713	56	15	0	Complete	100	0
pneumonia|SAMN07758798_k81_103790	Siphoviridae	-	-	34513	48	20	0	Medium-quality	57.28	0
pneumonia|SAMN07758799_k81_28868	Siphoviridae	mgs_1115; mgs_70; mgs_2441; mgs_3031; mgs_1094; mgs_2300; mgs_3584; mgs_789; mgs_1521	Pauljensenia sp000466265; Pauljensenia odontolyticus; Pauljensenia unclassified; Pauljensenia meyeri	28077	42	20	0	High-quality	93.86	0
pneumonia|SAMN07758799_k81_28982	Siphoviridae	mgs_13	Acinetobacter baumannii	34484	51	18	0	High-quality	90.98	0
pneumonia|SAMN07758799_k81_24201	Siphoviridae	-	-	17307	25	18	0	Medium-quality	52.18	0
pneumonia|SAMN07758799_k81_61288	Siphoviridae	-	-	47015	56	18	0	High-quality	94.99	0
pneumonia|SAMN07758799_k81_24914	Siphoviridae	mgs_592	Streptococcus unclassified	20580	29	21	0	Medium-quality	50.28	0
pneumonia|SAMN07758799_k81_28109	Siphoviridae	mgs_13	Acinetobacter baumannii	33341	48	18	1	High-quality	94.12	0
pneumonia|SAMN07758799_k81_63477	Siphoviridae	-	-	112531	132	38	1	Complete	100	0
pneumonia|SAMN07758800_k81_5527	Siphoviridae	mgs_123	Lactobacillus paracasei	18129	24	15	0	Medium-quality	52.38	0
pneumonia|SAMN07758800_k81_2230	Siphoviridae	mgs_7; mgs_286; mgs_285	Staphylococcus aureus; Staphylococcus warneri; Lactobacillus plantarum	35317	43	35	1	Medium-quality	82.35	0
pneumonia|SAMN07758800_k81_1330	Siphoviridae	mgs_3130	Streptococcus unclassified	37840	52	32	1	High-quality	96.7	0
pneumonia|SAMN07758801_k81_23254	Siphoviridae	mgs_1102; mgs_1713; mgs_2459; mgs_403; mgs_1319; mgs_379; mgs_345; mgs_3014; mgs_1814; mgs_3532; mgs_2574; mgs_733; mgs_2964; mgs_2448; mgs_3457; mgs_829; mgs_1475; mgs_2137; mgs_2800; mgs_2271; mgs_1318; mgs_519; mgs_1197; mgs_566; mgs_1949; mgs_988; mgs_233; mgs_3525; mgs_1398; mgs_2046; mgs_1112; mgs_120; mgs_2846; mgs_662; mgs_2781; mgs_3501; mgs_847; mgs_2218; mgs_3150	Streptococcus unclassified; Streptococcus mitis; Streptococcus pseudopneumoniae; Fusobacterium unclassified; Streptococcus sp000187745; Streptococcus oralis; Streptococcus sanguinis; Parvimonas unclassified; Streptococcus sp002355895	13743	22	5	1	High-quality	100	0
pneumonia|SAMN07758801_k81_21195	Siphoviridae	mgs_3554; mgs_1963; mgs_403; mgs_2931; mgs_1155; mgs_1436; mgs_3340; mgs_2218; mgs_804; mgs_602	Streptococcus unclassified; Streptococcus mitis; Streptococcus infantis	26886	43	32	0	Medium-quality	78.91	0
pneumonia|SAMN07758802_k81_27849	Siphoviridae	mgs_3180; mgs_3412; mgs_3512	Veillonella unclassified; Saccharimonadaceae unclassified; Gemella unclassified	46653	64	14	2	High-quality	100	0
pneumonia|SAMN07758802_k81_37177	Siphoviridae	mgs_576; mgs_403; mgs_3504; mgs_602	Streptococcus pseudopneumoniae; Streptococcus mitis; Streptococcus sp000187745; Streptococcus infantis	13382	20	11	0	High-quality	95.67	0
pneumonia|SAMN07758802_k81_48040	Siphoviridae	mgs_3262	Abiotrophia unclassified	26583	32	22	1	Medium-quality	76.02	0
pneumonia|SAMN07758803_k81_8451	Siphoviridae	mgs_1263; mgs_3193; mgs_497; mgs_2046; mgs_3506; mgs_358	Streptococcus unclassified; Streptococcus parasanguinis; Parvimonas unclassified	36817	52	30	0	High-quality	94.43	0
pneumonia|SAMN07758804_k81_40701	Siphoviridae	mgs_239	Pseudopropionibacterium unclassified	30813	43	15	0	High-quality	98	0
pneumonia|SAMN07758804_k81_104831	Siphoviridae	-	-	23174	26	17	0	Medium-quality	60.75	0
pneumonia|SAMN07758804_k81_32617	Siphoviridae	mgs_184; mgs_2406; mgs_1318; mgs_1380; mgs_3165; mgs_169; mgs_2373; mgs_592; mgs_2218; mgs_902	Streptococcus mitis; Streptococcus unclassified; Streptococcus oralis; Gemella unclassified	50435	70	20	4	High-quality	100	0
pneumonia|SAMN07758806_k81_1611	Siphoviridae	mgs_3554; mgs_1186; mgs_403; mgs_442; mgs_3504	Streptococcus unclassified; Fusobacterium unclassified; Streptococcus mitis; Streptococcus sp000187745	23495	36	24	1	Medium-quality	58.33	0
pneumonia|SAMN07758806_k81_5289	Siphoviridae	-	-	24736	40	17	1	Medium-quality	65.88	0
pneumonia|SAMN07758806_k81_46306	Siphoviridae	-	-	24774	39	18	0	Medium-quality	54.39	0
pneumonia|SAMN07758807_k81_50215	Siphoviridae	mgs_2708	Pauljensenia sp000308055	16041	24	6	0	Complete	100	0
pneumonia|SAMN07758807_k81_8394	Siphoviridae	mgs_2931; mgs_924; mgs_1155; mgs_1436; mgs_1029; mgs_2372; mgs_592; mgs_3258; mgs_476; mgs_174	Streptococcus unclassified; Streptococcus mitis; Streptococcus pseudopneumoniae; Prevotella unclassified; Streptococcus cristatus; Streptococcus oralis	19094	27	22	0	Medium-quality	56.18	0
pneumonia|SAMN07758807_k81_58432	Siphoviridae	mgs_3371; mgs_3216; mgs_3112; mgs_2325; mgs_3142	Granulicatella unclassified	26856	43	13	0	Medium-quality	82.9	0
pneumonia|SAMN07758807_k81_28917	Siphoviridae	-	-	25682	30	15	1	Medium-quality	53.68	0
pneumonia|SAMN07758807_k81_33655	Siphoviridae	mgs_331; mgs_1925; mgs_38; mgs_3552	Lachnoanaerobaculum unclassified; Catonella unclassified; Lachnospiraceae unclassified; Lachnoanaerobaculum saburreum	36724	53	27	1	Medium-quality	88.03	0
pneumonia|SAMN07758808_k81_102382	Siphoviridae	-	-	46323	65	31	0	High-quality	94.9	0
pneumonia|SAMN07758808_k81_40673	Siphoviridae	mgs_934; mgs_68; mgs_2210; mgs_345; mgs_2927; mgs_576; mgs_1889; mgs_602	Streptococcus unclassified; Streptococcus infantis; Streptococcus mitis; Streptococcus pseudopneumoniae	14424	19	9	1	High-quality	100	0
pneumonia|SAMN07758808_k81_8841	Siphoviridae	mgs_3177; mgs_1217; mgs_2378; mgs_3160; mgs_10	Aggregatibacter sp000466335; Haemophilus haemolyticus; Neisseria unclassified; Haemophilus influenzae	27502	35	21	0	Medium-quality	59.17	0
pneumonia|SAMN07758808_k81_27696	Siphoviridae	mgs_880; mgs_1596; mgs_1453; mgs_1043; mgs_2295; mgs_1538; mgs_2218; mgs_1512; mgs_3530; mgs_602	Streptococcus unclassified; Streptococcus oralis; Streptococcus infantis	16699	25	19	0	Medium-quality	50.31	0
pneumonia|SAMN07758808_k81_38798	Siphoviridae	mgs_2404; mgs_1446; mgs_2599; mgs_2025; mgs_1114; mgs_1312	Lancefieldella unclassified; Lancefieldella sp000564995	20115	29	7	1	Medium-quality	64.9	0
pneumonia|SAMN07758808_k81_4075	Siphoviridae	mgs_3154; mgs_3429	Granulicatella unclassified	36025	50	25	2	High-quality	100	0
pneumonia|SAMN07758808_k81_106430	Siphoviridae	mgs_388; mgs_510; mgs_1242; mgs_3238	Oribacterium unclassified; Lachnospira sp003451515	29628	40	13	1	Medium-quality	76.54	0
pneumonia|SAMN07758808_k81_103865	Siphoviridae	mgs_2373; mgs_2247; mgs_1716	Streptococcus oralis; Streptococcus unclassified	32973	49	38	0	Medium-quality	88.14	0
pneumonia|SAMN07758808_k81_93563	Siphoviridae	mgs_3113; mgs_307; mgs_2972; mgs_3224; mgs_2973	Capnocytophaga unclassified; Capnocytophaga leadbetteri; Capnocytophaga sputigena	46346	63	7	2	High-quality	100	0
pneumonia|SAMN07758809_k81_29647	Siphoviridae	mgs_3089; mgs_3193; mgs_3130; mgs_2046; mgs_2206	Streptococcus sp000448565; Streptococcus parasanguinis; Streptococcus unclassified; Parvimonas unclassified	32375	52	31	0	High-quality	100	0
pneumonia|SAMN07758809_k81_187362	Siphoviridae	mgs_3506; mgs_358	Streptococcus parasanguinis	20629	30	19	0	Medium-quality	54.18	0
pneumonia|SAMN07758809_k81_39945	Siphoviridae	mgs_340	Actinomyces gerencseriae	50708	57	17	0	Medium-quality	87.5	0
pneumonia|SAMN07758809_k81_40415	Siphoviridae	-	-	41117	48	32	0	Medium-quality	68.21	0
pneumonia|SAMN07758809_k81_12784	Siphoviridae	mgs_2805; mgs_1862; mgs_1257; mgs_1114; mgs_1550; mgs_2749	Lancefieldella unclassified	33717	39	23	1	Medium-quality	83.23	0
pneumonia|SAMN07758809_k81_166993	Siphoviridae	mgs_1766; mgs_914; mgs_3475	RF39 unclassified; Fusobacterium unclassified; Solobacterium unclassified	31873	49	13	0	High-quality	98.39	0
pneumonia|SAMN07758809_k81_196930	Siphoviridae	mgs_3249; mgs_3088; mgs_3584; mgs_3257	Pauljensenia cellulosilytica; Pauljensenia odontolyticus; Pauljensenia unclassified	37280	52	27	0	Medium-quality	61.91	0
pneumonia|SAMN07758810_k81_47751	Siphoviridae	-	-	41135	55	35	1	High-quality	100	0
pneumonia|SAMN07758810_k81_59954	Siphoviridae	-	-	22293	33	20	0	Medium-quality	57.05	0
pneumonia|SAMN07758811_k81_7683	Siphoviridae	mgs_3262	Abiotrophia unclassified	37164	53	27	0	Complete	100	0
pneumonia|SAMN07758811_k81_9358	Siphoviridae	mgs_3249	Pauljensenia cellulosilytica	37267	46	25	0	Medium-quality	61.89	0
pneumonia|SAMN07758811_k81_3949	Siphoviridae	mgs_216; mgs_3205; mgs_2414; mgs_1498; mgs_482; mgs_3584; mgs_1003; mgs_2411; mgs_2308	Pauljensenia sp000466265; Pauljensenia unclassified; Pauljensenia sp001838165	24908	30	11	0	Medium-quality	70.47	0
pneumonia|SAMN07758812_k81_75914	Siphoviridae	mgs_62; mgs_2247; mgs_1269; mgs_3165; mgs_1535; mgs_2218; mgs_1398; mgs_1512; mgs_602; mgs_1889	Streptococcus oralis; Streptococcus unclassified; Streptococcus cristatus; Streptococcus infantis	28756	41	28	1	Medium-quality	86.43	0
pneumonia|SAMN07758812_k81_385	Siphoviridae	mgs_2994; mgs_3512; mgs_1666	Veillonella tobetsuensis; Gemella unclassified; Veillonella unclassified	30778	37	12	0	Medium-quality	76.94	0
pneumonia|SAMN07758812_k81_52813	Siphoviridae	mgs_1713; mgs_886; mgs_379; mgs_1178; mgs_345; mgs_657; mgs_1205; mgs_3014; mgs_1549; mgs_733; mgs_1670; mgs_2158; mgs_1195; mgs_2033; mgs_500; mgs_2927; mgs_2095; mgs_703; mgs_1866; mgs_2850; mgs_1889; mgs_1475; mgs_2800; mgs_3167; mgs_924; mgs_3318; mgs_305; mgs_566; mgs_1949; mgs_233; mgs_449; mgs_592; mgs_1398; mgs_1135; mgs_3344; mgs_3408; mgs_3504; mgs_3493; mgs_497; mgs_810; mgs_3150	Streptococcus unclassified; Streptococcus mitis; Streptococcus pseudopneumoniae; Streptococcus sp000187745	9832	19	7	1	Medium-quality	73.13	0
pneumonia|SAMN07758812_k81_25811	Siphoviridae	mgs_3154; mgs_1223	Granulicatella unclassified	31893	49	25	0	High-quality	96.48	0
pneumonia|SAMN07758812_k81_81059	Siphoviridae	mgs_2212; mgs_2158; mgs_2033; mgs_924; mgs_3462; mgs_3318; mgs_2839; mgs_1155; mgs_3504; mgs_717; mgs_576; mgs_2927; mgs_3340; mgs_449	Streptococcus unclassified; Streptococcus mitis; Fusobacterium unclassified; Streptococcus sp000187745; Streptococcus pseudopneumoniae	8902	14	4	0	Medium-quality	64.88	0
pneumonia|SAMN07758812_k81_75043	Siphoviridae	mgs_200	Veillonella dispar	24840	40	11	2	Medium-quality	58.01	0
pneumonia|SAMN07758812_k81_58743	Siphoviridae	mgs_1755; mgs_3171; mgs_3252	Fusobacterium periodonticum; Granulicatella maltaromaticum; Granulicatella adiacens	11377	21	3	0	Complete	100	0
pneumonia|SAMN07758812_k81_79604	Siphoviridae	mgs_198	Streptococcus vestibularis	45068	54	38	0	High-quality	100	0
pneumonia|SAMN07758813_k81_33961	Siphoviridae	-	-	22814	35	9	1	High-quality	100	0
pneumonia|SAMN07758813_k81_34351	Siphoviridae	mgs_3494; mgs_1059; mgs_1431	Veillonella rogosae; Veillonella unclassified	20806	35	21	0	Medium-quality	51.75	0
pneumonia|SAMN07758813_k81_70251	Siphoviridae	mgs_331; mgs_3075; mgs_3552	Lachnoanaerobaculum unclassified; Lachnoanaerobaculum saburreum	39398	56	23	0	Medium-quality	87.11	0
pneumonia|SAMN07758813_k81_69384	Siphoviridae	mgs_741; mgs_3554; mgs_1963; mgs_403; mgs_924; mgs_350; mgs_1263; mgs_576; mgs_1172; mgs_1866; mgs_2373; mgs_476; mgs_3258	Streptococcus unclassified; Streptococcus mitis; Streptococcus infantis; Streptococcus pseudopneumoniae; Streptococcus sp000187745; Streptococcus oralis; Streptococcus cristatus	22921	47	29	0	Medium-quality	55.19	0
pneumonia|SAMN07758813_k81_43353	Siphoviridae	mgs_2177; mgs_1963; mgs_2744; mgs_62; mgs_2781; mgs_3340; mgs_169; mgs_2373; mgs_2218	Streptococcus unclassified; Streptococcus oralis; Streptococcus mitis	40013	65	39	2	High-quality	97.81	0
pneumonia|SAMN07758813_k81_5150	Siphoviridae	mgs_2099	UBA2866 unclassified	33942	52	19	0	High-quality	100	0
pneumonia|SAMN07758813_k81_56022	Siphoviridae	mgs_1197; mgs_662; mgs_2032; mgs_2136; mgs_2406	Streptococcus unclassified; Streptococcus sp002355895; Streptococcus mitis; Streptococcus oralis	40615	50	33	0	High-quality	100	0
pneumonia|SAMN07758817_k81_72387	Siphoviridae	mgs_76; mgs_446	Eubacterium unclassified; Prevotella fusca	29974	45	22	1	High-quality	99.28	0
pneumonia|SAMN07758817_k81_92512	Siphoviridae	mgs_302; mgs_1102; mgs_403; mgs_1444; mgs_2247; mgs_3165; mgs_1263; mgs_169; mgs_1764; mgs_174; mgs_1364	Streptococcus sp000235485; Streptococcus unclassified; Streptococcus mitis; Streptococcus oralis	34679	55	39	0	Medium-quality	87.11	0
pneumonia|SAMN07758817_k81_72784	Siphoviridae	-	-	20189	23	16	0	Medium-quality	56.37	0
pneumonia|SAMN07758817_k81_88875	Siphoviridae	mgs_1829; mgs_2754; mgs_1550; mgs_3454; mgs_2805; mgs_3455; mgs_1084; mgs_2444	Lancefieldella sp000564995; Lancefieldella unclassified	19275	25	15	0	Medium-quality	65.32	0
pneumonia|SAMN07758817_k81_41684	Siphoviridae	-	-	24454	28	11	0	Medium-quality	79	0
pneumonia|SAMN07758817_k81_118063	Siphoviridae	mgs_1816; mgs_1883	Parvimonas unclassified; Streptococcus unclassified	42684	63	24	0	Medium-quality	83.1	0
pneumonia|SAMN07758817_k81_142390	Siphoviridae	mgs_2744; mgs_880; mgs_62; mgs_1197; mgs_2781; mgs_169; mgs_2373; mgs_1416; mgs_476; mgs_804; mgs_602	Streptococcus unclassified; Streptococcus oralis; Streptococcus mitis; Streptococcus infantis	33103	54	36	1	High-quality	97.45	0
pneumonia|SAMN07758817_k81_115726	Siphoviridae	mgs_3494; mgs_2761; mgs_1903; mgs_3180	Veillonella rogosae; CAG-793 unclassified; Veillonella atypica; Veillonella unclassified	34247	45	12	0	Complete	100	0
pneumonia|SAMN07758817_k81_160713	Siphoviridae	mgs_2441; mgs_3257	Pauljensenia unclassified	50216	81	19	0	Complete	100	0
pneumonia|SAMN07758817_k81_160714	Siphoviridae	mgs_2699; mgs_93; mgs_1511	Pauljensenia sp000278725; Actinomyces unclassified	56525	60	18	0	Complete	100	0
pneumonia|SAMN07758818_k81_62908	Siphoviridae	mgs_568	Actinomyces oris	43921	57	29	0	Medium-quality	73.05	0
pneumonia|SAMN07758818_k81_66705	Siphoviridae	mgs_136	Actinomyces johnsonii	43136	55	19	0	High-quality	99.21	0
pneumonia|SAMN07758818_k81_123185	Siphoviridae	mgs_3125	Streptococcus salivarius	36408	50	39	0	High-quality	96.45	0
pneumonia|SAMN07758818_k81_70168	Siphoviridae	mgs_3494; mgs_200; mgs_3180	Veillonella rogosae; Veillonella dispar; Veillonella unclassified	39150	51	20	1	High-quality	100	0
pneumonia|SAMN07758818_k81_8170	Siphoviridae	mgs_3494; mgs_1903; mgs_1609	Veillonella rogosae; Veillonella atypica; Solobacterium unclassified	35625	67	19	0	High-quality	100	0
pneumonia|SAMN07758818_k81_131374	Siphoviridae	mgs_1968; mgs_686; mgs_2165	Pauljensenia sp000758755; Pauljensenia pacaensis; Pauljensenia unclassified	31456	40	22	0	Complete	100	0
pneumonia|SAMN07758820_k81_80630	Siphoviridae	-	-	21224	29	15	1	Medium-quality	53.14	0
pneumonia|SAMN07758820_k81_3001	Siphoviridae	mgs_3154	Granulicatella unclassified	50828	54	26	1	High-quality	100	0
pneumonia|SAMN07758820_k81_43730	Siphoviridae	mgs_1766; mgs_3216; mgs_3508; mgs_1178; mgs_3142	RF39 unclassified; Granulicatella unclassified; Leptotrichiaceae unclassified; Streptococcus unclassified	21695	38	17	0	Medium-quality	54.45	0
pneumonia|SAMN07758820_k81_59817	Siphoviridae	-	-	63965	70	30	0	Medium-quality	75.45	0
pneumonia|SAMN07758820_k81_50556	Siphoviridae	mgs_1197; mgs_662; mgs_2032; mgs_2136; mgs_2406	Streptococcus unclassified; Streptococcus sp002355895; Streptococcus mitis; Streptococcus oralis	44701	61	37	1	High-quality	100	0
pneumonia|SAMN07758820_k81_98299	Siphoviridae	mgs_1963	Streptococcus unclassified	10289	15	2	1	High-quality	100	0
pneumonia|SAMN07758821_k81_70804	Siphoviridae	mgs_1816	Parvimonas unclassified	35397	57	20	0	High-quality	100	0
pneumonia|SAMN07758821_k81_95149	Siphoviridae	mgs_3031; mgs_1229; mgs_1094; mgs_70; mgs_2954; mgs_2441; mgs_183	Pauljensenia unclassified; Pauljensenia odontolyticus	44778	69	26	0	Complete	100	0
pneumonia|SAMN07758822_k81_6440	Siphoviridae	mgs_3216; mgs_3142	Granulicatella unclassified	38405	53	26	1	High-quality	100	0
pneumonia|SAMN07758822_k81_33154	Siphoviridae	mgs_1223; mgs_3171	Granulicatella unclassified; Granulicatella maltaromaticum	21357	27	19	0	Medium-quality	64.56	0
pneumonia|SAMN07758822_k81_46864	Siphoviridae	mgs_546; mgs_1094; mgs_183	Pauljensenia keddieii; Pauljensenia unclassified	38636	53	17	0	Complete	100	0
pneumonia|SAMN07758822_k81_116166	Siphoviridae	mgs_3088; mgs_1800; mgs_1094; mgs_70; mgs_3495; mgs_3257	Pauljensenia odontolyticus; Pauljensenia unclassified	38276	53	23	1	Complete	100	0
pneumonia|SAMN07758823_k81_50914	Siphoviridae	mgs_988; mgs_169; mgs_2776; mgs_3504; mgs_1663	Streptococcus unclassified; Streptococcus mitis; Streptococcus sp000187745	33638	62	38	1	Medium-quality	69.9	0
pneumonia|SAMN07758823_k81_38383	Siphoviridae	mgs_1223; mgs_3112; mgs_2621; mgs_3252; mgs_350	Granulicatella unclassified; Granulicatella adiacens; Streptococcus infantis	31093	51	26	0	High-quality	95.56	0
pneumonia|SAMN07758823_k81_94433	Siphoviridae	mgs_1713; mgs_1761; mgs_2406; mgs_1380; mgs_169; mgs_1866; mgs_2373; mgs_592; mgs_1416; mgs_2218; mgs_902; mgs_3530	Streptococcus unclassified; Streptococcus mitis; Streptococcus oralis; Gemella unclassified	35129	60	31	1	Medium-quality	84.51	0
pneumonia|SAMN07758823_k81_72023	Siphoviridae	mgs_7; mgs_203	Staphylococcus aureus; Staphylococcus warneri	7977	14	4	0	Medium-quality	51.25	0
pneumonia|SAMN07758823_k81_56890	Siphoviridae	mgs_1816; mgs_3117	Parvimonas unclassified; Solobacterium unclassified	27266	40	16	0	Medium-quality	78.33	0
pneumonia|SAMN07758823_k81_1999	Siphoviridae	mgs_3250; mgs_1968	Pauljensenia sp000308055; Pauljensenia sp000758755	31410	40	21	0	High-quality	95.14	0
pneumonia|SAMN07758823_k81_100735	Siphoviridae	mgs_1331	Solobacterium unclassified	29359	49	19	1	Medium-quality	85.02	0
pneumonia|SAMN07758823_k81_32829	Siphoviridae	mgs_3554; mgs_3193; mgs_1713; mgs_673; mgs_403; mgs_2046; mgs_1360; mgs_358; mgs_597; mgs_1263; mgs_2130; mgs_497; mgs_3506	Streptococcus unclassified; Streptococcus parasanguinis; Streptococcus sp000314795; Streptococcus mitis; Parvimonas unclassified; Streptococcus pseudopneumoniae; CAG-793 unclassified	29531	40	27	0	Medium-quality	75.75	0
pneumonia|SAMN07758823_k81_101585	Siphoviridae	mgs_141	Rothia aeria	40206	56	20	0	Complete	100	0
pneumonia|SAMN07758823_k81_101593	Siphoviridae	mgs_3365	Streptococcus unclassified	39854	52	38	0	Complete	100	0
pneumonia|SAMN07758824_k81_20106	Siphoviridae	mgs_2460; mgs_3506	Streptococcus unclassified; Streptococcus parasanguinis	40690	55	34	0	Complete	100	0
pneumonia|SAMN07758825_k81_45613	Siphoviridae	mgs_2744; mgs_880; mgs_1318; mgs_1263; mgs_2373; mgs_3506; mgs_3126; mgs_476	Streptococcus unclassified; Streptococcus oralis; Streptococcus parasanguinis; Streptococcus cristatus	79994	98	6	2	Medium-quality	62.6	0
pneumonia|SAMN07758825_k81_8396	Siphoviridae	mgs_698; mgs_718; mgs_497; mgs_805; mgs_449; mgs_180	Streptococcus mitis; Streptococcus unclassified; Streptococcus intermedius	9472	14	2	0	Medium-quality	68.48	0
pneumonia|SAMN07758825_k81_3316	Siphoviridae	mgs_7	Staphylococcus aureus	29143	50	41	0	Medium-quality	67.4	0
pneumonia|SAMN07758825_k81_44917	Siphoviridae	mgs_3193; mgs_673; mgs_497; mgs_592; mgs_1360; mgs_597	Streptococcus parasanguinis; Streptococcus sp000314795; Streptococcus unclassified; Streptococcus pseudopneumoniae	24643	39	25	0	Medium-quality	63.22	0
pneumonia|SAMN07758826_k81_188865	Siphoviridae	mgs_1862; mgs_1114; mgs_1550; mgs_2749	Lancefieldella unclassified	32588	45	22	0	Medium-quality	80.25	0
pneumonia|SAMN07758826_k81_107601	Siphoviridae	mgs_1197; mgs_1102; mgs_662; mgs_2136; mgs_2406	Streptococcus unclassified; Streptococcus sp002355895; Streptococcus oralis	22032	33	24	1	Medium-quality	54.28	0
pneumonia|SAMN07758826_k81_20290	Siphoviridae	mgs_3262	Abiotrophia unclassified	118025	164	38	2	High-quality	97.22	0
pneumonia|SAMN07758826_k81_142378	Siphoviridae	mgs_239	Pseudopropionibacterium unclassified	31048	43	17	0	High-quality	98.75	0
pneumonia|SAMN07758826_k81_42620	Siphoviridae	mgs_698; mgs_2858; mgs_2042; mgs_1195; mgs_1034; mgs_497; mgs_3457; mgs_592; mgs_1512; mgs_810; mgs_2206; mgs_3150	Streptococcus mitis; Fusobacterium unclassified; Granulicatella unclassified; Streptococcus unclassified	9366	15	5	0	Medium-quality	70.65	0
pneumonia|SAMN07758826_k81_114711	Siphoviridae	mgs_3031; mgs_1115; mgs_1094; mgs_2441; mgs_3257	Pauljensenia unclassified; Pauljensenia sp000466265	25954	33	18	0	Medium-quality	80.19	0
pneumonia|SAMN07758826_k81_129458	Siphoviridae	mgs_3494; mgs_2312; mgs_1808	Veillonella rogosae; Fusobacterium unclassified; Veillonella atypica	24146	35	12	3	Medium-quality	56.1	0
pneumonia|SAMN07758826_k81_134632	Siphoviridae	mgs_3030; mgs_2250	Haemophilus parainfluenzae; Haemophilus sp002998595	18330	21	9	0	Medium-quality	57.38	0
pneumonia|SAMN07758827_k81_44325	Siphoviridae	-	-	63344	70	19	3	Complete	100	0
pneumonia|SAMN07758827_k81_44350	Siphoviridae	-	-	62011	94	19	2	Medium-quality	50.12	0
pneumonia|SAMN07758827_k81_44351	Siphoviridae	-	-	52694	85	35	2	Complete	100	0
pneumonia|SAMN07758829_k81_44635	Siphoviridae	mgs_1102; mgs_2459; mgs_403; mgs_1319; mgs_379; mgs_1150; mgs_3014; mgs_1814; mgs_3532; mgs_2574; mgs_733; mgs_2964; mgs_2448; mgs_3457; mgs_829; mgs_223; mgs_1475; mgs_2137; mgs_2800; mgs_1602; mgs_1318; mgs_519; mgs_1197; mgs_566; mgs_1949; mgs_988; mgs_233; mgs_3525; mgs_1398; mgs_2046; mgs_1112; mgs_120; mgs_2846; mgs_662; mgs_2781; mgs_3501; mgs_847; mgs_2218; mgs_2206; mgs_1364	Streptococcus unclassified; Streptococcus mitis; Streptococcus pseudopneumoniae; Fusobacterium unclassified; Streptococcus sp000187745; Streptococcus oralis; Streptococcus sp001553685; Streptococcus sanguinis; Parvimonas unclassified; Streptococcus sp002355895	10766	18	5	0	Medium-quality	81.35	0
pneumonia|SAMN07758829_k81_39158	Siphoviridae	mgs_3249; mgs_3088; mgs_3584; mgs_2441; mgs_3257	Pauljensenia cellulosilytica; Pauljensenia odontolyticus; Pauljensenia unclassified	24128	29	17	1	Medium-quality	74.55	0
pneumonia|SAMN07758829_k81_33603	Siphoviridae	mgs_764; mgs_2781; mgs_1761; mgs_2448; mgs_2690	Streptococcus oralis; Streptococcus mitis; Streptococcus unclassified; Streptococcus anginosus	243998	301	9	6	High-quality	93.96	0
pneumonia|SAMN07758829_k81_39641	Siphoviridae	mgs_3193	Streptococcus parasanguinis	12201	16	4	0	High-quality	92.79	0
pneumonia|SAMN07758829_k81_45150	Siphoviridae	mgs_2318; mgs_971; mgs_349	Gemella unclassified; Gemella morbillorum	40993	59	29	0	High-quality	100	0
pneumonia|SAMN07758829_k81_72912	Siphoviridae	mgs_3250; mgs_2708; mgs_2165	Pauljensenia sp000308055; Pauljensenia unclassified	36911	41	19	0	Medium-quality	81.6	0
pneumonia|SAMN07758829_k81_109315	Siphoviridae	mgs_1257; mgs_1169	Lancefieldella unclassified	31289	47	16	0	Complete	100	0
pneumonia|SAMN07758829_k81_37182	Siphoviridae	mgs_216; mgs_3205; mgs_2414; mgs_2441; mgs_1498; mgs_482; mgs_1094; mgs_1003; mgs_2411; mgs_270; mgs_2308	Pauljensenia sp000466265; Pauljensenia unclassified; Pauljensenia sp001838165; Pauljensenia bouchesdurhonensis	38213	53	13	1	High-quality	100	0
pneumonia|SAMN07758829_k81_20990	Siphoviridae	mgs_3249; mgs_632; mgs_1882; mgs_70; mgs_3490	Pauljensenia cellulosilytica; Pauljensenia odontolyticus; Pauljensenia unclassified	9990	19	7	0	Medium-quality	60.38	0
pneumonia|SAMN07758829_k81_76735	Siphoviridae	-	-	43813	63	30	0	Medium-quality	72.88	0
pneumonia|SAMN07758829_k81_102267	Siphoviridae	mgs_85	Corynebacterium durum	50909	67	21	1	High-quality	99.3	0
pneumonia|SAMN07758829_k81_111079	Siphoviridae	mgs_3432; mgs_1968; mgs_2165; mgs_2054	Pauljensenia sp000758755; Pauljensenia unclassified	31671	44	20	0	Complete	100	0
pneumonia|SAMN07758830_k81_20361	Siphoviridae	-	-	16595	25	11	0	Complete	100	0
pneumonia|SAMN07758831_k81_33326	Siphoviridae	mgs_3249; mgs_3571; mgs_1189; mgs_1094; mgs_240; mgs_70; mgs_3490	Pauljensenia cellulosilytica; Pauljensenia unclassified; Pauljensenia odontolyticus	13774	18	6	0	Medium-quality	85.77	0
pneumonia|SAMN07758831_k81_6724	Siphoviridae	mgs_986	Neisseria sicca	59877	73	28	0	High-quality	100	0
pneumonia|SAMN07758832_k81_22573	Siphoviridae	-	-	12325	15	1	0	Medium-quality	89.64	0
pneumonia|SAMN07758832_k81_90259	Siphoviridae	mgs_3089; mgs_3130; mgs_2046; mgs_2206	Streptococcus sp000448565; Streptococcus unclassified; Parvimonas unclassified	26570	37	25	0	Medium-quality	81.91	0
pneumonia|SAMN07758832_k81_70943	Siphoviridae	mgs_2100; mgs_2042; mgs_2456; mgs_430; mgs_62; mgs_3462; mgs_68; mgs_2406; mgs_662; mgs_636; mgs_1889	Streptococcus unclassified; Granulicatella unclassified; Streptococcus dentisani; Streptococcus oralis; Streptococcus mitis; Streptococcus infantis; Streptococcus sp002355895	10910	16	8	0	Medium-quality	78.14	0
pneumonia|SAMN07758832_k81_12483	Siphoviridae	-	-	36108	48	25	0	Medium-quality	59.69	0
pneumonia|SAMN07758833_k81_34962	Siphoviridae	mgs_3130; mgs_2460	Streptococcus unclassified	28600	41	23	0	Medium-quality	73.12	0
pneumonia|SAMN07758833_k81_84360	Siphoviridae	mgs_912	Gemella unclassified	21862	29	13	0	Medium-quality	51.91	0
pneumonia|SAMN07758833_k81_13568	Siphoviridae	mgs_3554; mgs_403; mgs_62; mgs_990; mgs_1889	Streptococcus unclassified; Streptococcus mitis; Streptococcus oralis	31353	48	30	0	High-quality	94.72	0
pneumonia|SAMN07758833_k81_88836	Siphoviridae	mgs_92	Staphylococcus haemolyticus	42116	61	44	0	Complete	100	0
pneumonia|SAMN07758833_k81_89162	Siphoviridae	mgs_1713	Streptococcus unclassified	39643	46	19	0	Medium-quality	68.22	0
pneumonia|SAMN07758833_k81_32063	Siphoviridae	-	-	20096	23	18	0	Medium-quality	56.95	0
pneumonia|SAMN07758833_k81_91599	Siphoviridae	-	-	109315	116	34	3	Complete	100	0
pneumonia|SAMN07758833_k81_91603	Siphoviridae	-	-	45651	65	40	0	Complete	100	0
pneumonia|SAMN07758834_k81_195341	Siphoviridae	-	-	56270	67	26	0	High-quality	95.45	0
pneumonia|SAMN07758834_k81_161087	Siphoviridae	mgs_2500; mgs_1238	Veillonella unclassified; CAG-793 unclassified	40597	54	15	2	High-quality	100	0
pneumonia|SAMN07758834_k81_93774	Siphoviridae	mgs_3216	Granulicatella unclassified	21652	25	17	0	Medium-quality	59.35	0
pneumonia|SAMN07758834_k81_50099	Siphoviridae	-	-	36203	53	37	2	High-quality	100	0
pneumonia|SAMN07758834_k81_50834	Siphoviridae	mgs_93; mgs_1511	Actinomyces unclassified	55689	59	18	0	High-quality	98.23	0
pneumonia|SAMN07758834_k81_158608	Siphoviridae	-	-	36513	49	17	0	Medium-quality	83.93	0
pneumonia|SAMN07758834_k81_4935	Siphoviridae	mgs_3554; mgs_1713; mgs_403; mgs_1761; mgs_1889	Streptococcus unclassified; Streptococcus mitis	30255	39	34	0	Medium-quality	75.28	0
pneumonia|SAMN07758834_k81_228466	Siphoviridae	mgs_302; mgs_2042; mgs_406; mgs_764; mgs_1596; mgs_2247; mgs_354; mgs_3165; mgs_576; mgs_2373; mgs_2368; mgs_476; mgs_1764; mgs_174; mgs_602; mgs_2269; mgs_497; mgs_169; mgs_2218; mgs_2057	Streptococcus sp000235485; Granulicatella unclassified; Streptococcus unclassified; Streptococcus oralis; Streptococcus pseudopneumoniae; Streptococcus infantis; Streptococcus mitis; Gemella unclassified	56599	77	22	3	Complete	100	0
pneumonia|SAMN07758835_k81_151854	Siphoviridae	mgs_2662; mgs_1806	Fusobacterium unclassified; Gemella unclassified	25790	36	20	0	Medium-quality	73.7	0
pneumonia|SAMN07758835_k81_168485	Siphoviridae	mgs_3494; mgs_1493; mgs_3186; mgs_1903; mgs_3512	Veillonella rogosae; Veillonella unclassified; Capnocytophaga unclassified; Veillonella atypica; Gemella unclassified	38993	45	15	1	Complete	100	0
pneumonia|SAMN07758836_k81_21670	Siphoviridae	mgs_568	Actinomyces oris	43870	56	29	0	Medium-quality	72.85	0
pneumonia|SAMN07758836_k81_25635	Siphoviridae	mgs_1446; mgs_2121; mgs_1169; mgs_2837; mgs_2404; mgs_2805; mgs_1696; mgs_1114; mgs_2025	Lancefieldella unclassified; Lancefieldella sp000564995	30851	45	16	0	High-quality	96.92	0
pneumonia|SAMN07758836_k81_39080	Siphoviridae	mgs_546; mgs_1229; mgs_1882; mgs_1115; mgs_2441; mgs_3249; mgs_1094; mgs_2300; mgs_3571; mgs_653; mgs_630; mgs_3584	Pauljensenia keddieii; Pauljensenia unclassified; Pauljensenia sp000466265; Pauljensenia cellulosilytica; Pauljensenia odontolyticus; Actinomyces timonensis	37299	57	15	0	High-quality	100	0
pneumonia|SAMN07758836_k81_47704	Siphoviridae	mgs_1816; mgs_2548; mgs_315	Parvimonas unclassified; Granulicatella unclassified; Solobacterium unclassified	31211	51	24	0	Complete	100	0
pneumonia|SAMN07758837_k81_81962	Siphoviridae	-	-	123876	165	42	1	Medium-quality	88.26	0
pneumonia|SAMN07758837_k81_29288	Siphoviridae	mgs_863; mgs_2177; mgs_2744; mgs_1713; mgs_62; mgs_2460; mgs_2781; mgs_169; mgs_2218; mgs_174	Streptococcus unclassified; Streptococcus oralis; Streptococcus mitis	41110	64	36	1	Medium-quality	82.82	0
pneumonia|SAMN07758838_k81_55757	Siphoviridae	mgs_1910	Streptococcus unclassified	9031	10	1	0	Medium-quality	89.83	0
pneumonia|SAMN07758838_k81_133267	Siphoviridae	-	-	127865	179	15	3	Medium-quality	55.64	0
pneumonia|SAMN07758838_k81_105137	Siphoviridae	-	-	31933	41	23	0	High-quality	92.64	0
pneumonia|SAMN07758838_k81_46917	Siphoviridae	-	-	24766	27	9	0	Medium-quality	79.99	0
pneumonia|SAMN07758839_k81_40842	Siphoviridae	mgs_3554; mgs_403; mgs_350	Streptococcus unclassified; Streptococcus mitis; Streptococcus infantis	24088	36	29	0	Medium-quality	62.65	0
pneumonia|SAMN07758839_k81_18958	Siphoviridae	-	-	38718	67	21	0	Complete	100	0
pneumonia|SAMN07758839_k81_97748	Siphoviridae	-	-	51385	86	32	2	High-quality	100	0
pneumonia|SAMN07758839_k81_110296	Siphoviridae	mgs_3262	Abiotrophia unclassified	31642	47	26	1	High-quality	90.49	0
pneumonia|SAMN07758839_k81_49183	Siphoviridae	mgs_2315; mgs_2042	Fusobacterium unclassified; Granulicatella unclassified	12749	18	9	0	High-quality	94.02	0
pneumonia|SAMN07758839_k81_118838	Siphoviridae	mgs_3262	Abiotrophia unclassified	30379	50	24	1	Medium-quality	86.79	0
pneumonia|SAMN07758839_k81_112881	Siphoviridae	mgs_3088; mgs_3571; mgs_3584; mgs_3546; mgs_2441; mgs_3490; mgs_3257	Pauljensenia odontolyticus; Pauljensenia unclassified	33900	48	19	0	Complete	100	0
pneumonia|SAMN07758840_k81_28169	Siphoviridae	mgs_3505; mgs_1416; mgs_350	Streptococcus unclassified; Streptococcus infantis	31343	42	33	0	Medium-quality	75.63	0
pneumonia|SAMN07758841_k81_36686	Siphoviridae	mgs_3494; mgs_1059; mgs_1238; mgs_2761; mgs_1431	Veillonella rogosae; CAG-793 unclassified; Veillonella unclassified	24497	31	20	0	Medium-quality	59.64	0
pneumonia|SAMN07758841_k81_69210	Siphoviridae	mgs_546; mgs_2084; mgs_1882; mgs_1115; mgs_183; mgs_2637; mgs_1094; mgs_3584	Pauljensenia keddieii; Pauljensenia sp000466265; Pauljensenia unclassified	33592	52	12	0	High-quality	93.28	0
pneumonia|SAMN07758841_k81_51397	Siphoviridae	mgs_3154; mgs_2247	Granulicatella unclassified; Streptococcus unclassified	54882	71	35	0	High-quality	100	0
pneumonia|SAMN07758841_k81_27588	Siphoviridae	mgs_20	Staphylococcus epidermidis	28524	37	27	0	Medium-quality	74.14	0
pneumonia|SAMN07758841_k81_43642	Siphoviridae	mgs_1135; mgs_2744; mgs_924; mgs_717; mgs_2340; mgs_1393; mgs_988; mgs_2373; mgs_1416	Streptococcus mitis; Streptococcus unclassified; Streptococcus sp000187745; Streptococcus oralis	39354	63	43	0	High-quality	96.55	0
pneumonia|SAMN07758841_k81_36111	Siphoviridae	mgs_2518; mgs_216; mgs_3205; mgs_2414; mgs_2441; mgs_1498; mgs_482; mgs_2411; mgs_2308	Pauljensenia unclassified; Pauljensenia sp000466265; Pauljensenia sp001838165	35243	52	12	0	High-quality	100	0
pneumonia|SAMN07758849_k81_1660	Siphoviridae	-	-	52876	81	38	4	High-quality	100	0
pneumonia|SAMN07758855_k81_1097	Siphoviridae	mgs_7	Staphylococcus aureus	27596	31	30	0	Medium-quality	64.08	0
pneumonia|SAMN07758879_k81_1338	Siphoviridae	-	-	45481	70	52	1	High-quality	100	0
pneumonia|SAMN07758882_k81_1429	Siphoviridae	-	-	12665	22	4	0	Medium-quality	83.26	0
pneumonia|SAMN07758894_k81_42684	Siphoviridae	-	-	40171	68	50	0	Complete	100	0
pneumonia|SAMN07758586_k81_107308	Siphoviridae	mgs_1040	Stomatobaculum unclassified	265998	247	2	9	Complete	100	0
pneumonia|SAMN07758588_k81_54836	Siphoviridae	mgs_3279	Streptococcus mitis	243177	241	9	14	High-quality	100	0
pneumonia|SAMN07758608_k81_19402	Siphoviridae	mgs_1800; mgs_2441; mgs_3067; mgs_3088; mgs_3249; mgs_1189; mgs_2300; mgs_3584	Pauljensenia unclassified; Pauljensenia sp000278725; Pauljensenia odontolyticus; Pauljensenia cellulosilytica	256559	244	10	15	High-quality	97.21	0
pneumonia|SAMN07758629_k81_172315	Siphoviridae	mgs_3249; mgs_3088; mgs_1189; mgs_3584; mgs_2989	Pauljensenia cellulosilytica; Pauljensenia odontolyticus; Pauljensenia unclassified	192387	166	7	13	High-quality	92.08	0
pneumonia|SAMN07758629_k81_97064	Siphoviridae	mgs_3552	Lachnoanaerobaculum saburreum	286907	291	3	11	Medium-quality	88.87	0
pneumonia|SAMN07758630_k81_52872	Siphoviridae	mgs_123; mgs_81	Lactobacillus paracasei; Lactobacillus rhamnosus	111651	119	8	57	High-quality	99.56	0
pneumonia|SAMN07758630_k81_149276	Siphoviridae	mgs_2063	Lachnoanaerobaculum unclassified	310209	303	4	11	High-quality	94.99	0
pneumonia|SAMN07758657_k81_34337	Siphoviridae	mgs_3067; mgs_1189; mgs_3584; mgs_2441; mgs_2989	Pauljensenia sp000278725; Pauljensenia unclassified	173649	158	6	12	Complete	100	0
pneumonia|SAMN07758670_k81_29157	Siphoviridae	mgs_1288	Gemella unclassified	158245	169	16	19	Medium-quality	63.88	0
pneumonia|SAMN07758700_k81_87106	Siphoviridae	mgs_2360; mgs_2022; mgs_2571	Fusobacterium unclassified; Capnocytophaga unclassified; Streptococcus unclassified	6301	11	0	0	Medium-quality	50.15	0
pneumonia|SAMN07758735_k81_136846	Siphoviridae	mgs_1839; mgs_3475	RUG343 unclassified; Solobacterium unclassified	200223	196	5	29	Medium-quality	83.99	0
pneumonia|SAMN07758735_k81_246687	Siphoviridae	mgs_2744; mgs_2460; mgs_3243; mgs_2448	Streptococcus unclassified; Streptococcus infantis	299790	336	27	29	Complete	100	0
pneumonia|SAMN07758795_k81_5868	Siphoviridae	mgs_1937; mgs_1670	Fusobacterium unclassified; Streptococcus unclassified	8614	8	0	0	Medium-quality	57.38	0
pneumonia|SAMN07758820_k81_23537	Siphoviridae	-	-	111773	128	1	36	High-quality	100	0
pneumonia|SAMN07758822_k81_17041	Siphoviridae	-	-	204310	257	6	9	High-quality	94	0
pneumonia|SAMN07758823_k81_51110	Siphoviridae	mgs_2177; mgs_2744; mgs_3243	Streptococcus unclassified; Streptococcus infantis	289844	308	22	31	Complete	100	0
pneumonia|SAMN07758824_k81_43760	Siphoviridae	mgs_25	Rothia sp001808955	230990	196	4	11	High-quality	92.71	0
pneumonia|SAMN07758826_k81_151114	Siphoviridae	mgs_1197; mgs_3340; mgs_2931; mgs_1029; mgs_2571	Streptococcus unclassified; Streptococcus pseudopneumoniae	9771	15	1	1	Medium-quality	85.11	0
pneumonia|SAMN07758831_k81_17133	Siphoviridae	-	-	191712	211	12	28	Medium-quality	77.39	0
pneumonia|SAMN07758832_k81_92331	Siphoviridae	mgs_3046; mgs_345	Streptococcus parasanguinis; Streptococcus mitis	95438	103	7	8	High-quality	95.51	0
pneumonia|SAMN07758835_k81_63461	Siphoviridae	mgs_25	Rothia sp001808955	286430	281	5	13	Complete	100	0
pneumonia|SAMN07758841_k81_80926	Siphoviridae	mgs_2744; mgs_3243; mgs_2448; mgs_350	Streptococcus unclassified; Streptococcus infantis	298437	326	22	31	Complete	100	0
pneumonia|SAMN07758883_k81_270	Siphoviridae	mgs_7	Staphylococcus aureus	114413	125	12	77	High-quality	98.98	0
pneumonia|SAMN07758563_k81_70888_1	Siphoviridae	mgs_1931; mgs_3316; mgs_2208	Neisseria unclassified	36777	48	18	0	Medium-quality	81.15	0
pneumonia|SAMN07758564_k81_28032_1	Siphoviridae	mgs_767	Gemella haemolysans	25704	48	23	0	Medium-quality	68.46	0
pneumonia|SAMN07758564_k81_13194_1	Siphoviridae	mgs_2318; mgs_697	Gemella unclassified	17240	16	2	0	Medium-quality	53.69	0
pneumonia|SAMN07758568_k81_18369_1	Siphoviridae	mgs_4; mgs_3554; mgs_1433; mgs_403; mgs_2800; mgs_1596; mgs_1155; mgs_305; mgs_2220; mgs_3340; mgs_1172; mgs_476	Streptococcus pneumoniae; Streptococcus unclassified; Streptococcus mitis; Streptococcus oralis; Streptococcus pseudopneumoniae; Streptococcus sp000187745	19187	40	24	0	Medium-quality	56.29	0
pneumonia|SAMN07758570_k81_101697_1	Siphoviridae	mgs_613; mgs_466; mgs_483; mgs_268	Leptotrichia shahii; Leptotrichia sp002240055; Leptotrichia wadei; Leptotrichia unclassified	44527	69	18	0	High-quality	100	0
pneumonia|SAMN07758570_k81_137956_1	Siphoviridae	mgs_3125	Streptococcus salivarius	43058	61	41	0	High-quality	100	0
pneumonia|SAMN07758571_k81_83860_1	Siphoviridae	mgs_2657; mgs_1931; mgs_3316; mgs_2208	Neisseria unclassified	44878	64	19	1	High-quality	99.02	0
pneumonia|SAMN07758571_k81_120077_1	Siphoviridae	mgs_2378	Haemophilus haemolyticus	51026	68	21	0	High-quality	96.36	0
pneumonia|SAMN07758576_k81_60181_1	Siphoviridae	-	-	11047	19	5	1	High-quality	90.35	0
pneumonia|SAMN07758576_k81_88366_1	Siphoviridae	mgs_84; mgs_2174; mgs_3564	Capnocytophaga gingivalis; Capnocytophaga unclassified; Capnocytophaga granulosa	40398	51	12	0	Medium-quality	84.37	0
pneumonia|SAMN07758577_k81_53577_1	Siphoviridae	mgs_3401	Leptotrichia unclassified	24636	35	9	0	Medium-quality	61.16	0
pneumonia|SAMN07758580_k81_82345_1	Siphoviridae	mgs_2042; mgs_1683; mgs_1102; mgs_2574; mgs_1112; mgs_120; mgs_345; mgs_467; mgs_2781; mgs_2218; mgs_1398; mgs_3150; mgs_2690	Granulicatella unclassified; CAG-917 unclassified; Streptococcus unclassified; Streptococcus pseudopneumoniae; Streptococcus mitis; Streptococcus anginosus	10985	20	7	0	Medium-quality	83.06	0
pneumonia|SAMN07758582_k81_35_1	Siphoviridae	mgs_347; mgs_3214; mgs_667	Leptotrichia buccalis; Leptotrichia sp001274535; Leptotrichia trevisanii	23963	44	13	0	Medium-quality	58.4	0
pneumonia|SAMN07758583_k81_15492_1	Siphoviridae	mgs_318	Streptococcus sp000187445	43540	51	39	0	High-quality	100	0
pneumonia|SAMN07758594_k81_41040_1	Siphoviridae	mgs_729	Granulicatella unclassified	21533	42	19	0	Medium-quality	64.69	0
pneumonia|SAMN07758594_k81_10104_1	Siphoviridae	mgs_1102; mgs_1713; mgs_924; mgs_3462; mgs_2373; mgs_592; mgs_1889	Streptococcus unclassified; Streptococcus mitis; Streptococcus oralis	36580	57	42	0	Medium-quality	77.96	0
pneumonia|SAMN07758597_k81_32656_1	Siphoviridae	-	-	41837	51	24	0	High-quality	100	0
pneumonia|SAMN07758597_k81_68122_1	Siphoviridae	-	-	22832	35	22	1	Medium-quality	50.18	0
pneumonia|SAMN07758598_k81_49527_1	Siphoviridae	mgs_861; mgs_2821; mgs_1713; mgs_403; mgs_305; mgs_3165; mgs_1205; mgs_2373; mgs_592; mgs_1549; mgs_174; mgs_526; mgs_3554; mgs_2364; mgs_500; mgs_1866; mgs_3457; mgs_3279; mgs_888; mgs_1364	Streptococcus unclassified; Streptococcus mitis; Streptococcus pseudopneumoniae; Streptococcus oralis	37057	67	40	0	Medium-quality	84.62	0
pneumonia|SAMN07758600_k81_102488_1	Siphoviridae	mgs_863; mgs_2460; mgs_2372; mgs_592; mgs_902; mgs_174	Streptococcus unclassified; Prevotella unclassified; Gemella unclassified; Streptococcus oralis	24091	36	26	0	Medium-quality	70.87	0
pneumonia|SAMN07758601_k81_10935_1	Siphoviridae	mgs_1931; mgs_3316; mgs_3164; mgs_2208	Neisseria unclassified; Neisseria mucosa	47976	69	18	1	High-quality	100	0
pneumonia|SAMN07758602_k81_112221_1	Siphoviridae	mgs_1769; mgs_134; mgs_3336; mgs_3522	Lachnoanaerobaculum unclassified; Prevotella sp000599605; Prevotella scopos; Prevotella unclassified	50626	79	14	1	Medium-quality	85.99	0
pneumonia|SAMN07758603_k81_71396_1	Siphoviridae	mgs_2500; mgs_1238; mgs_3180	Veillonella unclassified; CAG-793 unclassified	36978	54	20	1	High-quality	98.61	0
pneumonia|SAMN07758603_k81_74798_1	Siphoviridae	mgs_1713; mgs_373; mgs_1761; mgs_1178; mgs_2781; mgs_703; mgs_169; mgs_592; mgs_1830	Streptococcus unclassified; Streptococcus mitis	35335	58	41	0	Medium-quality	77.63	0
pneumonia|SAMN07758603_k81_76556_1	Siphoviridae	-	-	39345	47	10	1	Medium-quality	75.18	0
pneumonia|SAMN07758604_k81_27718_1	Siphoviridae	mgs_2800; mgs_2137; mgs_379; mgs_2271; mgs_345; mgs_519; mgs_467; mgs_3014; mgs_1512; mgs_3532; mgs_1683; mgs_2574; mgs_2046; mgs_2448; mgs_2095; mgs_3501; mgs_2690; mgs_3150	Streptococcus unclassified; Streptococcus mitis; Fusobacterium unclassified; Streptococcus pseudopneumoniae; Streptococcus sp000187745; CAG-917 unclassified; Parvimonas unclassified; Streptococcus anginosus	12132	22	8	0	High-quality	92.05	0
pneumonia|SAMN07758607_k81_10883_1	Siphoviridae	mgs_1671; mgs_1430; mgs_3412; mgs_3461	Veillonella unclassified; Saccharimonadaceae unclassified; Veillonella atypica	35637	41	18	0	Medium-quality	86.61	0
pneumonia|SAMN07758608_k81_39318_1	Siphoviridae	mgs_613; mgs_3259	Leptotrichia shahii; Leptotrichia massiliensis	49123	70	18	1	High-quality	100	0
pneumonia|SAMN07758611_k81_84469_1	Siphoviridae	-	-	37830	48	13	0	Medium-quality	78.62	0
pneumonia|SAMN07758612_k81_66025_1	Siphoviridae	mgs_713	Haemophilus quentini	28994	34	16	0	Medium-quality	74.17	0
pneumonia|SAMN07758615_k81_76247_1	Siphoviridae	mgs_3494; mgs_200	Veillonella rogosae; Veillonella dispar	32468	44	16	0	High-quality	95.09	0
pneumonia|SAMN07758619_k81_110116_1	Siphoviridae	mgs_613; mgs_466; mgs_711; mgs_483; mgs_268	Leptotrichia shahii; Leptotrichia sp002240055; Eubacterium unclassified; Leptotrichia wadei; Leptotrichia unclassified	43614	61	22	1	High-quality	100	0
pneumonia|SAMN07758621_k81_41191_1	Siphoviridae	mgs_2875; mgs_995; mgs_1937; mgs_2944; mgs_3501; mgs_233; mgs_990	Streptococcus unclassified; Gemella unclassified; Fusobacterium unclassified	9160	9	1	0	Medium-quality	60.97	0
pneumonia|SAMN07758623_k81_41860_1	Siphoviridae	mgs_613; mgs_1799; mgs_3214	Leptotrichia shahii; Leptotrichiaceae unclassified; Leptotrichia sp001274535	41497	67	23	0	High-quality	100	0
pneumonia|SAMN07758624_k81_2732_1	Siphoviridae	mgs_2657; mgs_3095	Neisseria unclassified; Neisseria subflava	38741	44	21	0	Medium-quality	73.15	0
pneumonia|SAMN07758626_k81_84622_1	Siphoviridae	mgs_1931; mgs_3316; mgs_3164; mgs_2208	Neisseria unclassified; Neisseria mucosa	41952	57	19	0	High-quality	92.56	0
pneumonia|SAMN07758627_k81_38961_1	Siphoviridae	-	-	12179	20	7	2	High-quality	92.96	0
pneumonia|SAMN07758632_k81_15651_1	Siphoviridae	mgs_337; mgs_389; mgs_9; mgs_3300	Centipeda sp000318175; Centipeda unclassified; Centipeda massiliensis	42222	55	21	0	High-quality	100	0
pneumonia|SAMN07758632_k81_31036_1	Siphoviridae	mgs_3125	Streptococcus salivarius	43668	62	41	1	High-quality	100	0
pneumonia|SAMN07758633_k81_149718_1	Siphoviridae	mgs_3451; mgs_3023; mgs_2565	Peptostreptococcus unclassified; Lachnoanaerobaculum sp000287675; Fusobacterium unclassified	23406	44	17	0	Medium-quality	60.54	0
pneumonia|SAMN07758633_k81_86167_1	Siphoviridae	-	-	46959	52	27	1	High-quality	100	0
pneumonia|SAMN07758634_k81_28601_1	Siphoviridae	mgs_3180	Veillonella unclassified	33930	52	18	0	High-quality	90.49	0
pneumonia|SAMN07758634_k81_18486_1	Siphoviridae	mgs_2008; mgs_2246	Veillonella rogosae; Fusobacterium unclassified	36054	45	15	0	High-quality	92.9	0
pneumonia|SAMN07758634_k81_74141_1	Siphoviridae	mgs_89; mgs_3430	Anaeroglobus geminatus; Anaeroglobus micronuciformis	40420	50	22	1	High-quality	96.26	0
pneumonia|SAMN07758635_k81_31666_1	Siphoviridae	mgs_2270; mgs_831; mgs_567; mgs_3041; mgs_3407	Fusobacterium periodonticum; Fusobacterium sp000235465; Fusobacterium unclassified; RF39 unclassified	39218	62	22	1	High-quality	94.11	0
pneumonia|SAMN07758635_k81_17672_1	Siphoviridae	mgs_347; mgs_3401; mgs_3214; mgs_667	Leptotrichia buccalis; Leptotrichia unclassified; Leptotrichia sp001274535; Leptotrichia trevisanii	23878	44	16	0	Medium-quality	57.31	0
pneumonia|SAMN07758636_k81_18516_1	Siphoviridae	mgs_1169; mgs_1312; mgs_2404; mgs_2504; mgs_2599; mgs_1114; mgs_2025; mgs_2444	Lancefieldella unclassified; Lancefieldella sp000564995	19097	29	7	0	Medium-quality	61.67	0
pneumonia|SAMN07758636_k81_12581_1	Siphoviridae	mgs_3084; mgs_3022	Veillonella unclassified; Fusobacterium periodonticum	36779	51	19	0	High-quality	96.68	0
pneumonia|SAMN07758639_k81_13437_1	Siphoviridae	mgs_1713; mgs_3506; mgs_350	Streptococcus unclassified; Streptococcus parasanguinis; Streptococcus infantis	35290	55	36	0	High-quality	97.85	0
pneumonia|SAMN07758639_k81_14542_1	Siphoviridae	mgs_2046; mgs_169; mgs_2373	Parvimonas unclassified; Streptococcus mitis; Streptococcus oralis	41735	61	32	1	High-quality	100	0
pneumonia|SAMN07758639_k81_14663_1	Siphoviridae	mgs_3180; mgs_2246	Veillonella unclassified; Fusobacterium unclassified	33861	44	15	0	Medium-quality	87.25	0
pneumonia|SAMN07758639_k81_29956_1	Siphoviridae	mgs_2177; mgs_3216; mgs_3112	Streptococcus unclassified; Granulicatella unclassified	32905	49	23	0	High-quality	100	0
pneumonia|SAMN07758640_k81_135888_1	Siphoviridae	mgs_592	Streptococcus unclassified	36207	59	39	0	High-quality	95	0
pneumonia|SAMN07758640_k81_80906_1	Siphoviridae	mgs_115	Eubacterium brachy	36022	50	21	2	High-quality	98.76	11.11
pneumonia|SAMN07758640_k81_61077_1	Siphoviridae	mgs_3554; mgs_3193; mgs_3130; mgs_403; mgs_2046; mgs_358; mgs_350; mgs_2130; mgs_3173; mgs_2373; mgs_3457; mgs_2206	Streptococcus unclassified; Streptococcus parasanguinis; Streptococcus mitis; Parvimonas unclassified; Streptococcus infantis; CAG-793 unclassified; Streptococcus gordonii; Streptococcus oralis	32002	54	28	1	High-quality	99.39	0
pneumonia|SAMN07758642_k81_11439_1	Siphoviridae	mgs_25; mgs_3123; mgs_2882; mgs_2967	Rothia sp001808955; Rothia mucilaginosa	22442	25	12	0	Medium-quality	68.89	0
pneumonia|SAMN07758647_k81_52591_1	Siphoviridae	mgs_2314	Gemella unclassified	12654	19	6	0	High-quality	94.61	0
pneumonia|SAMN07758647_k81_38765_1	Siphoviridae	mgs_767	Gemella haemolysans	10046	13	2	0	Medium-quality	74.04	0
pneumonia|SAMN07758647_k81_65019_1	Siphoviridae	mgs_2967	Rothia mucilaginosa	28544	37	15	0	Medium-quality	85.23	0
pneumonia|SAMN07758650_k81_75484_1	Siphoviridae	mgs_863; mgs_3165; mgs_302; mgs_1963; mgs_1263; mgs_2218; mgs_1364	Streptococcus unclassified; Streptococcus oralis; Streptococcus sp000235485	36361	57	40	0	Medium-quality	89.17	0
pneumonia|SAMN07758650_k81_31815_1	Siphoviridae	mgs_3408; mgs_576; mgs_1764; mgs_68; mgs_602	Streptococcus unclassified; Streptococcus pseudopneumoniae; Streptococcus infantis	15135	21	9	0	High-quality	100	0
pneumonia|SAMN07758653_k81_136863_1	Siphoviridae	mgs_2657; mgs_3164; mgs_3160; mgs_3095; mgs_1552	Neisseria unclassified; Neisseria mucosa; Neisseria subflava	40264	50	21	1	Medium-quality	84.58	0
pneumonia|SAMN07758655_k81_128855_1	Siphoviridae	mgs_1816	Parvimonas unclassified	25338	45	18	0	Medium-quality	70.83	0
pneumonia|SAMN07758655_k81_18238_1	Siphoviridae	mgs_3193; mgs_697	Streptococcus parasanguinis; Gemella unclassified	11997	18	2	0	Medium-quality	89.47	0
pneumonia|SAMN07758655_k81_185769_1	Siphoviridae	mgs_81	Lactobacillus rhamnosus	7587	13	3	0	Medium-quality	54.19	0
pneumonia|SAMN07758655_k81_108328_1	Siphoviridae	mgs_924; mgs_373; mgs_1453; mgs_1416	Streptococcus mitis; Streptococcus unclassified	37148	59	43	1	High-quality	100	0
pneumonia|SAMN07758655_k81_13667_1	Siphoviridae	mgs_2259	Granulicatella unclassified	18910	32	10	0	Medium-quality	52.01	0
pneumonia|SAMN07758655_k81_14520_1	Siphoviridae	mgs_123	Lactobacillus paracasei	22112	27	23	0	Medium-quality	56.26	0
pneumonia|SAMN07758657_k81_17400_2	Siphoviridae	-	-	37068	49	30	0	High-quality	95.11	0
pneumonia|SAMN07758657_k81_85145_1	Siphoviridae	mgs_2033; mgs_1866; mgs_1512; mgs_1271; mgs_500	Streptococcus unclassified; Streptococcus mitis	13917	24	5	1	High-quality	100	0
pneumonia|SAMN07758658_k81_158435_1	Siphoviridae	mgs_1816; mgs_570; mgs_3533; mgs_567; mgs_3407	Parvimonas unclassified; Fusobacterium unclassified; CAG-611 unclassified; Fusobacterium periodonticum; RF39 unclassified	32567	53	19	1	High-quality	92.27	0
pneumonia|SAMN07758661_k81_31759_1	Siphoviridae	-	-	51090	81	22	0	Medium-quality	55.46	0
pneumonia|SAMN07758661_k81_18282_1	Siphoviridae	mgs_1931; mgs_3164; mgs_2208	Neisseria unclassified; Neisseria mucosa	40282	55	23	1	Medium-quality	88.88	0
pneumonia|SAMN07758666_k81_199548_1	Siphoviridae	-	-	39178	67	20	0	High-quality	100	0
pneumonia|SAMN07758673_k81_52573_1	Siphoviridae	mgs_3554; mgs_1963; mgs_1713; mgs_403; mgs_1596; mgs_1761; mgs_2781; mgs_169; mgs_476; mgs_2218; mgs_1889	Streptococcus unclassified; Streptococcus mitis; Streptococcus oralis	27600	44	30	0	Medium-quality	66.84	0
pneumonia|SAMN07758673_k81_28861_1	Siphoviridae	mgs_2137; mgs_1034; mgs_2271; mgs_345; mgs_467; mgs_1150; mgs_3014; mgs_233; mgs_1814; mgs_1683; mgs_1836; mgs_2574; mgs_2010; mgs_2046; mgs_2095; mgs_3457; mgs_847; mgs_2218; mgs_3150	Streptococcus unclassified; Fusobacterium unclassified; Streptococcus mitis; Streptococcus pseudopneumoniae; CAG-917 unclassified; Leptotrichia unclassified; Parvimonas unclassified	6577	12	7	0	Medium-quality	50.19	0
pneumonia|SAMN07758674_k81_113166_1	Siphoviridae	mgs_3571; mgs_1882; mgs_1115; mgs_1094; mgs_3257	Pauljensenia unclassified; Pauljensenia sp000466265	10460	15	5	0	Medium-quality	63.22	0
pneumonia|SAMN07758681_k81_78098_1	Siphoviridae	mgs_3180	Veillonella unclassified	26129	40	12	0	Medium-quality	76.56	0
pneumonia|SAMN07758683_k81_25390_1	Siphoviridae	mgs_2657; mgs_1931; mgs_3316; mgs_2208	Neisseria unclassified	41651	62	23	1	High-quality	91.9	0
pneumonia|SAMN07758684_k81_21579_1	Siphoviridae	mgs_3272	Prevotella melaninogenica	52333	77	18	2	Medium-quality	88.79	0
pneumonia|SAMN07758685_k81_47450_1	Siphoviridae	mgs_1102; mgs_2459; mgs_403; mgs_2137; mgs_1319; mgs_379; mgs_345; mgs_519; mgs_1949; mgs_233; mgs_2764; mgs_3532; mgs_1683; mgs_120; mgs_2448; mgs_2846; mgs_662; mgs_497; mgs_3501; mgs_3457; mgs_829; mgs_810; mgs_2690	Streptococcus unclassified; Streptococcus mitis; Streptococcus sp000187745; CAG-917 unclassified; Streptococcus pseudopneumoniae; Streptococcus sp002355895; Streptococcus oralis; Streptococcus anginosus	12497	22	7	0	High-quality	95.01	0
pneumonia|SAMN07758688_k81_33698_1	Siphoviridae	mgs_3125	Streptococcus salivarius	34712	48	38	0	High-quality	91.95	0
pneumonia|SAMN07758696_k81_37431_1	Siphoviridae	mgs_912; mgs_3489; mgs_3244; mgs_2314; mgs_1806; mgs_349	Gemella unclassified; Gemella sanguinis; Gemella morbillorum	27387	39	10	0	Medium-quality	57.8	0
pneumonia|SAMN07758698_k81_45155_1	Siphoviridae	mgs_613; mgs_1799; mgs_3214	Leptotrichia shahii; Leptotrichiaceae unclassified; Leptotrichia sp001274535	36978	65	27	0	High-quality	92.3	0
pneumonia|SAMN07758699_k81_25289_1	Siphoviridae	mgs_3125; mgs_198; mgs_1213; mgs_3309	Streptococcus salivarius; Streptococcus vestibularis; Streptococcus mitis; Haemophilus unclassified	42908	53	42	0	High-quality	94.16	0
pneumonia|SAMN07758703_k81_8437_1	Siphoviridae	-	-	40350	54	40	0	High-quality	100	0
pneumonia|SAMN07758704_k81_5147_1	Siphoviridae	mgs_1931; mgs_3316; mgs_3164; mgs_2208	Neisseria unclassified; Neisseria mucosa	43767	65	20	0	High-quality	96.57	0
pneumonia|SAMN07758704_k81_91960_1	Siphoviridae	-	-	44147	65	47	0	High-quality	100	0
pneumonia|SAMN07758704_k81_99547_1	Siphoviridae	mgs_2246	Fusobacterium unclassified	25952	34	13	0	Medium-quality	67.76	0
pneumonia|SAMN07758705_k81_194_1	Siphoviridae	mgs_831; mgs_3407	Fusobacterium sp000235465; RF39 unclassified	41613	63	30	0	High-quality	96.07	0
pneumonia|SAMN07758705_k81_42466_1	Siphoviridae	mgs_570; mgs_2270; mgs_835; mgs_914; mgs_3407	Fusobacterium unclassified; Fusobacterium periodonticum; RF39 unclassified	24570	41	20	0	Medium-quality	58.02	0
pneumonia|SAMN07758706_k81_29518_1	Siphoviridae	-	-	32812	39	18	0	Medium-quality	81.12	0
pneumonia|SAMN07758710_k81_52233_1	Siphoviridae	-	-	187523	261	20	9	Medium-quality	81.6	0
pneumonia|SAMN07758710_k81_82334_1	Siphoviridae	mgs_596; mgs_1189; mgs_1094; mgs_3584; mgs_2441; mgs_183; mgs_2989	Saccharimonas unclassified; Pauljensenia unclassified	115192	132	10	1	Medium-quality	85.11	0
pneumonia|SAMN07758710_k81_13141_2	Siphoviridae	mgs_2657; mgs_3164; mgs_3160; mgs_3095	Neisseria unclassified; Neisseria mucosa; Neisseria subflava	40652	52	22	1	Medium-quality	76.95	0
pneumonia|SAMN07758711_k81_42058_1	Siphoviridae	mgs_1931; mgs_3316; mgs_3164; mgs_3160; mgs_2208	Neisseria unclassified; Neisseria mucosa	41861	59	20	1	High-quality	92.36	0
pneumonia|SAMN07758714_k81_85973_1	Siphoviridae	mgs_1660; mgs_3193; mgs_697	Fusobacterium unclassified; Streptococcus parasanguinis; Gemella unclassified	12187	20	3	0	High-quality	91.54	0
pneumonia|SAMN07758717_k81_21808_1	Siphoviridae	mgs_2315; mgs_3193	Fusobacterium unclassified; Streptococcus parasanguinis	9941	15	2	1	Medium-quality	62.83	0
pneumonia|SAMN07758717_k81_56012_1	Siphoviridae	mgs_3554; mgs_3130; mgs_403; mgs_2046; mgs_358; mgs_3173; mgs_2373; mgs_3506; mgs_3046	Streptococcus unclassified; Streptococcus mitis; Parvimonas unclassified; Streptococcus parasanguinis; Streptococcus gordonii; Streptococcus oralis	33195	52	28	1	High-quality	99.25	0
pneumonia|SAMN07758718_k81_272819_1	Siphoviridae	mgs_48; mgs_1040; mgs_111	Stomatobaculum unclassified; Stomatobaculum longum	37687	55	28	0	Medium-quality	82.59	0
pneumonia|SAMN07758721_k81_170268_1	Siphoviridae	mgs_1189; mgs_3584; mgs_2441	Pauljensenia unclassified	86467	96	8	1	Medium-quality	63.99	0
pneumonia|SAMN07758723_k81_31768_1	Siphoviridae	mgs_3494; mgs_3329; mgs_3512	Veillonella rogosae; Leptotrichiaceae unclassified; Gemella unclassified	34344	53	19	0	High-quality	92.82	0
pneumonia|SAMN07758723_k81_14766_1	Siphoviridae	mgs_1713; mgs_430; mgs_924; mgs_3504; mgs_3165; mgs_2781; mgs_169; mgs_1866; mgs_3457; mgs_3530; mgs_1364; mgs_1889	Streptococcus unclassified; Streptococcus dentisani; Streptococcus mitis; Streptococcus sp000187745; Streptococcus oralis	42828	64	46	0	Medium-quality	83.85	0
pneumonia|SAMN07758723_k81_16853_1	Siphoviridae	mgs_2781; mgs_169; mgs_1761; mgs_3252	Streptococcus mitis; Streptococcus unclassified; Granulicatella adiacens	37333	59	42	0	High-quality	95.99	0
pneumonia|SAMN07758724_k81_60352_1	Siphoviridae	mgs_2212; mgs_2800; mgs_1416; mgs_602	Streptococcus unclassified; Streptococcus infantis	17316	20	18	0	Medium-quality	51.82	0
pneumonia|SAMN07758724_k81_76929_1	Siphoviridae	mgs_406; mgs_764; mgs_2800; mgs_62; mgs_3504; mgs_2247; mgs_1197; mgs_1949; mgs_2373; mgs_592; mgs_1416; mgs_1512	Streptococcus unclassified; Streptococcus oralis; Streptococcus sp000187745	18629	39	15	0	Medium-quality	52.76	0
pneumonia|SAMN07758724_k81_50984_2	Siphoviridae	mgs_1931; mgs_3316; mgs_2208; mgs_3096	Neisseria unclassified; Neisseria flavescens	42045	61	21	0	High-quality	92.77	0
pneumonia|SAMN07758724_k81_81244_1	Siphoviridae	mgs_1525; mgs_2456; mgs_1713; mgs_733; mgs_886; mgs_2210	Streptococcus unclassified	10654	14	5	1	Medium-quality	82.57	0
pneumonia|SAMN07758730_k81_19465_1	Siphoviridae	mgs_3506; mgs_358	Streptococcus parasanguinis	39034	62	36	0	High-quality	100	0
pneumonia|SAMN07758731_k81_13918_1	Siphoviridae	mgs_3258; mgs_2703	Streptococcus cristatus; Streptococcus unclassified	22680	39	26	0	Medium-quality	59.12	0
pneumonia|SAMN07758732_k81_98016_1	Siphoviridae	mgs_3257; mgs_1941	Pauljensenia unclassified	18531	27	8	0	High-quality	100	0
pneumonia|SAMN07758734_k81_17135_1	Siphoviridae	mgs_1713; mgs_174; mgs_2406; mgs_1889	Streptococcus unclassified; Streptococcus oralis	38419	55	43	0	High-quality	96.1	0
pneumonia|SAMN07758734_k81_33528_1	Siphoviridae	mgs_3130	Streptococcus unclassified	28852	37	23	0	Medium-quality	73.17	0
pneumonia|SAMN07758736_k81_43725_1	Siphoviridae	-	-	30549	48	33	1	High-quality	91.61	0
pneumonia|SAMN07758736_k81_51169_1	Siphoviridae	mgs_912	Gemella unclassified	42136	55	29	1	High-quality	100	0
pneumonia|SAMN07758737_k81_11051_1	Siphoviridae	-	-	34336	51	35	0	Medium-quality	81.75	0
pneumonia|SAMN07758737_k81_18763_1	Siphoviridae	-	-	36112	56	31	0	High-quality	91.26	0
pneumonia|SAMN07758738_k81_38077_1	Siphoviridae	mgs_2805; mgs_2504; mgs_3455; mgs_2025; mgs_3454	Lancefieldella unclassified; Lancefieldella sp000564995	30105	42	16	0	High-quality	100	0
pneumonia|SAMN07758740_k81_69720_1	Siphoviridae	-	-	40312	50	24	0	Medium-quality	67.12	0
pneumonia|SAMN07758741_k81_3288_1	Siphoviridae	mgs_2046; mgs_358	Parvimonas unclassified; Streptococcus parasanguinis	29361	40	31	0	Medium-quality	74.46	0
pneumonia|SAMN07758741_k81_44938_1	Siphoviridae	mgs_3554; mgs_1963; mgs_403; mgs_924; mgs_3252; mgs_350	Streptococcus unclassified; Streptococcus mitis; Granulicatella adiacens; Streptococcus infantis	32662	50	39	0	Medium-quality	82.01	0
pneumonia|SAMN07758742_k81_20943_1	Siphoviridae	mgs_2177; mgs_102; mgs_2373; mgs_1453	Streptococcus unclassified; Streptococcus oralis	39575	50	36	0	High-quality	99.05	0
pneumonia|SAMN07758742_k81_32892_1	Siphoviridae	mgs_131; mgs_800	Eubacterium infirmum	20985	29	18	0	Medium-quality	52.08	0
pneumonia|SAMN07758743_k81_29717_1	Siphoviridae	mgs_1816; mgs_570; mgs_835; mgs_914; mgs_831; mgs_3407	Parvimonas unclassified; Fusobacterium unclassified; Fusobacterium sp000235465; RF39 unclassified	41817	76	26	0	High-quality	100	0
pneumonia|SAMN07758743_k81_53454_1	Siphoviridae	mgs_84	Capnocytophaga gingivalis	30286	34	3	0	Medium-quality	66.22	0
pneumonia|SAMN07758743_k81_101038_1	Siphoviridae	mgs_2388; mgs_76	Streptococcus unclassified; Eubacterium unclassified	23390	32	19	0	Medium-quality	58.73	0
pneumonia|SAMN07758743_k81_72267_1	Siphoviridae	mgs_535	Pauljensenia unclassified	36911	55	21	0	High-quality	96.02	0
pneumonia|SAMN07758743_k81_83526_1	Siphoviridae	mgs_3302; mgs_3447	Eikenella sp001648475; Neisseria unclassified	36500	53	18	0	High-quality	91.42	0
pneumonia|SAMN07758743_k81_196908_1	Siphoviridae	mgs_3214; mgs_3569	Leptotrichia sp001274535; Prevotella unclassified	31934	44	23	0	Medium-quality	75.67	0
pneumonia|SAMN07758743_k81_150795_1	Siphoviridae	mgs_1143; mgs_484; mgs_819; mgs_27	Prevotella unclassified; Phocaeicola abscessus; Prevotella shahii	51929	72	22	2	Medium-quality	89.89	0
pneumonia|SAMN07758744_k81_31412_1	Siphoviridae	-	-	42666	75	58	0	High-quality	99.01	0
pneumonia|SAMN07758744_k81_32517_1	Siphoviridae	-	-	41752	60	39	0	High-quality	92.63	0
pneumonia|SAMN07758745_k81_10939_1	Siphoviridae	-	-	8553	14	3	0	Medium-quality	56.03	0
pneumonia|SAMN07758745_k81_16524_1	Siphoviridae	-	-	40431	59	24	0	Medium-quality	79.4	0
pneumonia|SAMN07758745_k81_58693_1	Siphoviridae	-	-	46241	74	54	1	High-quality	100	0
pneumonia|SAMN07758746_k81_9132_1	Siphoviridae	mgs_1102; mgs_1761; mgs_2136; mgs_2406; mgs_1197; mgs_662; mgs_3506; mgs_2032	Streptococcus unclassified; Streptococcus oralis; Streptococcus sp002355895; Streptococcus parasanguinis; Streptococcus mitis	53567	67	39	5	High-quality	100	20.18
pneumonia|SAMN07758746_k81_11441_1	Siphoviridae	mgs_2046; mgs_2373; mgs_350	Parvimonas unclassified; Streptococcus oralis; Streptococcus infantis	41881	65	35	0	High-quality	100	0
pneumonia|SAMN07758747_k81_19430_1	Siphoviridae	mgs_20	Staphylococcus epidermidis	29885	42	6	3	High-quality	100	0
pneumonia|SAMN07758748_k81_7258_1	Siphoviridae	mgs_2373; mgs_3365	Streptococcus oralis; Streptococcus unclassified	37790	55	38	0	High-quality	100	0
pneumonia|SAMN07758748_k81_11763_1	Siphoviridae	mgs_302; mgs_2042; mgs_406; mgs_764; mgs_1596; mgs_2247; mgs_354; mgs_2406; mgs_3165; mgs_638; mgs_2373; mgs_476; mgs_1764; mgs_174; mgs_602; mgs_2269; mgs_1441; mgs_497; mgs_2218; mgs_2057	Streptococcus sp000235485; Granulicatella unclassified; Streptococcus unclassified; Streptococcus oralis; Streptococcus sinensis; Streptococcus infantis; Gemella unclassified	52997	74	22	2	High-quality	91.32	0
pneumonia|SAMN07758784_k81_31577_1	Siphoviridae	-	-	24894	48	11	0	Medium-quality	62.48	0
pneumonia|SAMN07758784_k81_38856_1	Siphoviridae	-	-	24768	46	24	0	Medium-quality	52.61	0
pneumonia|SAMN07758785_k81_77905_1	Siphoviridae	mgs_3371; mgs_3216; mgs_3112; mgs_2325	Granulicatella unclassified	25765	42	18	0	Medium-quality	79.54	0
pneumonia|SAMN07758785_k81_127403_1	Siphoviridae	mgs_546; mgs_2204; mgs_1115; mgs_70; mgs_2441; mgs_3067; mgs_3088; mgs_3249; mgs_3571; mgs_3584; mgs_3495; mgs_3257; mgs_2989	Pauljensenia keddieii; Pauljensenia unclassified; Pauljensenia sp000466265; Pauljensenia odontolyticus; Pauljensenia sp000278725; Pauljensenia cellulosilytica	37720	57	20	0	High-quality	98.18	0
pneumonia|SAMN07758785_k81_101709_1	Siphoviridae	mgs_2618	Streptococcus unclassified	23907	37	15	0	Medium-quality	62.82	0
pneumonia|SAMN07758786_k81_29364_1	Siphoviridae	mgs_2224	Streptococcus unclassified	22025	27	24	0	Medium-quality	59.97	0
pneumonia|SAMN07758786_k81_207306_1	Siphoviridae	mgs_1189; mgs_1115; mgs_3584; mgs_2441; mgs_183	Pauljensenia unclassified; Pauljensenia sp000466265	27864	36	16	0	Medium-quality	86.09	0
pneumonia|SAMN07758786_k81_199087_1	Siphoviridae	mgs_3180; mgs_3412	Veillonella unclassified; Saccharimonadaceae unclassified	40470	51	16	1	High-quality	98.28	0
pneumonia|SAMN07758787_k81_15613_1	Siphoviridae	-	-	37272	43	22	0	Medium-quality	71.41	0
pneumonia|SAMN07758788_k81_5692_1	Siphoviridae	mgs_7	Staphylococcus aureus	42989	57	51	0	High-quality	94.43	0
pneumonia|SAMN07758788_k81_3781_1	Siphoviridae	-	-	37169	55	42	0	High-quality	100	0
pneumonia|SAMN07758788_k81_4858_1	Siphoviridae	-	-	43700	65	38	0	High-quality	92.25	0
pneumonia|SAMN07758789_k81_7762_1	Siphoviridae	mgs_2177; mgs_2373; mgs_350	Streptococcus unclassified; Streptococcus oralis; Streptococcus infantis	38830	48	38	0	Medium-quality	75.75	0
pneumonia|SAMN07758789_k81_20804_1	Siphoviridae	mgs_1102; mgs_342; mgs_403; mgs_1319; mgs_379; mgs_345; mgs_1150; mgs_3014; mgs_2764; mgs_3532; mgs_2574; mgs_2964; mgs_2448; mgs_3457; mgs_829; mgs_1475; mgs_2042; mgs_2137; mgs_2800; mgs_1318; mgs_1197; mgs_2340; mgs_519; mgs_566; mgs_1949; mgs_988; mgs_233; mgs_1398; mgs_2046; mgs_120; mgs_2846; mgs_662; mgs_3501; mgs_497; mgs_2218; mgs_2206	Streptococcus unclassified; Streptococcus oralis; Streptococcus mitis; Streptococcus pseudopneumoniae; Streptococcus sp000187745; Fusobacterium unclassified; Granulicatella unclassified; Parvimonas unclassified; Streptococcus sp002355895	7398	13	3	0	Medium-quality	56.41	0
pneumonia|SAMN07758789_k81_20369_1	Siphoviridae	mgs_3089; mgs_3130; mgs_3340; mgs_2046; mgs_2206	Streptococcus sp000448565; Streptococcus unclassified; Parvimonas unclassified	39422	51	28	1	High-quality	100	0
pneumonia|SAMN07758789_k81_21788_1	Siphoviridae	mgs_1102; mgs_403; mgs_1596; mgs_373; mgs_3462; mgs_988; mgs_2373; mgs_1416; mgs_1830	Streptococcus unclassified; Streptococcus mitis; Streptococcus oralis	38116	56	43	1	Medium-quality	81.6	0
pneumonia|SAMN07758790_k81_100682_1	Siphoviridae	mgs_3494; mgs_200; mgs_3180; mgs_3512	Veillonella rogosae; Veillonella dispar; Veillonella unclassified; Gemella unclassified	37425	46	19	0	High-quality	96.2	0
pneumonia|SAMN07758790_k81_136005_1	Siphoviridae	mgs_3554; mgs_403	Streptococcus unclassified; Streptococcus mitis	39381	56	38	0	High-quality	98.49	0
pneumonia|SAMN07758790_k81_8175_1	Siphoviridae	mgs_3125	Streptococcus salivarius	39355	55	42	1	High-quality	100	0
pneumonia|SAMN07758790_k81_99536_1	Siphoviridae	mgs_3262	Abiotrophia unclassified	34514	53	25	0	High-quality	98.6	0
pneumonia|SAMN07758792_k81_105090_1	Siphoviridae	mgs_496	Gemella haemolysans	41013	66	19	0	High-quality	100	0
pneumonia|SAMN07758793_k81_29989_1	Siphoviridae	-	-	11824	22	4	0	Medium-quality	79.98	0
pneumonia|SAMN07758795_k81_4984_1	Siphoviridae	mgs_3177; mgs_1217; mgs_108; mgs_3487; mgs_3030; mgs_10; mgs_3227; mgs_713	Aggregatibacter sp000466335; Aggregatibacter unclassified; Haemophilus paraphrohaemolyticus; Haemophilus parainfluenzae; Haemophilus influenzae; Haemophilus quentini	27516	29	13	0	Medium-quality	58.92	0
pneumonia|SAMN07758795_k81_12593_1	Siphoviridae	mgs_358	Streptococcus parasanguinis	37483	58	36	0	High-quality	98.46	0
pneumonia|SAMN07758796_k81_9103_1	Siphoviridae	-	-	11686	19	4	0	Medium-quality	76.88	0
pneumonia|SAMN07758796_k81_23132_1	Siphoviridae	-	-	12312	15	3	0	Medium-quality	83.52	0
pneumonia|SAMN07758796_k81_335_1	Siphoviridae	mgs_3554; mgs_403; mgs_3506	Streptococcus unclassified; Streptococcus mitis; Streptococcus parasanguinis	38637	52	38	0	High-quality	97	0
pneumonia|SAMN07758796_k81_28372_1	Siphoviridae	mgs_3554; mgs_1713; mgs_403; mgs_633; mgs_350	Streptococcus unclassified; Streptococcus mitis; Streptococcus infantis	35996	48	36	0	High-quality	90.44	0
pneumonia|SAMN07758797_k81_133754_1	Siphoviridae	mgs_7	Staphylococcus aureus	49734	71	53	0	High-quality	100	0
pneumonia|SAMN07758798_k81_77536_1	Siphoviridae	mgs_1713; mgs_880; mgs_924; mgs_62; mgs_2247; mgs_2406; mgs_3165; mgs_1186; mgs_3457; mgs_2373; mgs_476; mgs_1764; mgs_174; mgs_1364; mgs_1716	Streptococcus unclassified; Streptococcus mitis; Streptococcus oralis; Fusobacterium unclassified	35621	57	37	0	High-quality	96.84	0
pneumonia|SAMN07758798_k81_127725_1	Siphoviridae	mgs_1545; mgs_3563	Porphyromonas endodontalis; Porphyromonas unclassified	50774	76	14	1	High-quality	100	0
pneumonia|SAMN07758799_k81_46711_1	Siphoviridae	mgs_216; mgs_3205; mgs_2414; mgs_1498; mgs_482; mgs_1094; mgs_1003; mgs_2411; mgs_270	Pauljensenia sp000466265; Pauljensenia unclassified; Pauljensenia sp001838165; Pauljensenia bouchesdurhonensis	39037	55	12	1	High-quality	100	0
pneumonia|SAMN07758800_k81_5169_1	Siphoviridae	mgs_3089; mgs_3193; mgs_3130; mgs_2046; mgs_3506; mgs_2206	Streptococcus sp000448565; Streptococcus parasanguinis; Streptococcus unclassified; Parvimonas unclassified	32406	51	28	1	High-quality	100	0
pneumonia|SAMN07758800_k81_2833_1	Siphoviridae	-	-	42261	67	55	0	High-quality	98.37	0
pneumonia|SAMN07758800_k81_4703_1	Siphoviridae	mgs_81	Lactobacillus rhamnosus	22140	33	12	0	High-quality	100	0
pneumonia|SAMN07758800_k81_7812_1	Siphoviridae	mgs_438	Staphylococcus caprae	14366	21	6	1	High-quality	94	0
pneumonia|SAMN07758802_k81_13019_1	Siphoviridae	mgs_1430; mgs_3271; mgs_3412; mgs_3512	Veillonella unclassified; Fusobacterium periodonticum; Saccharimonadaceae unclassified; Gemella unclassified	36156	38	19	0	Medium-quality	88.15	0
pneumonia|SAMN07758803_k81_5042_1	Siphoviridae	mgs_2875; mgs_1799; mgs_2314; mgs_2104; mgs_1510; mgs_1937; mgs_995; mgs_697	Streptococcus unclassified; Leptotrichiaceae unclassified; Gemella unclassified; Lachnoanaerobaculum sp000287675; Fusobacterium unclassified	7499	8	1	0	Medium-quality	54.15	0
pneumonia|SAMN07758803_k81_5823_1	Siphoviridae	mgs_403; mgs_1596; mgs_1155; mgs_350; mgs_519; mgs_3165; mgs_576; mgs_3340; mgs_804; mgs_174; mgs_3554; mgs_880; mgs_2931; mgs_2703; mgs_995; mgs_3501; mgs_3457; mgs_847	Streptococcus mitis; Streptococcus oralis; Streptococcus unclassified; Streptococcus infantis; Streptococcus pseudopneumoniae; Gemella unclassified	35970	56	40	0	High-quality	100	0
pneumonia|SAMN07758804_k81_10420_1	Siphoviridae	mgs_3173; mgs_1866; mgs_924; mgs_1453	Streptococcus gordonii; Streptococcus unclassified; Streptococcus mitis	37659	51	40	0	High-quality	100	0
pneumonia|SAMN07758805_k81_4400_1	Siphoviridae	-	-	52434	70	36	0	High-quality	99.58	0
pneumonia|SAMN07758805_k81_10286_1	Siphoviridae	-	-	37178	60	43	2	High-quality	91.08	0
pneumonia|SAMN07758807_k81_21300_1	Siphoviridae	-	-	32441	50	17	0	Medium-quality	69.97	0
pneumonia|SAMN07758807_k81_87755_1	Siphoviridae	mgs_2315; mgs_2042; mgs_3529	Fusobacterium unclassified; Granulicatella unclassified; Streptococcus sp001587175	9141	15	7	0	Medium-quality	67.04	0
pneumonia|SAMN07758807_k81_28983_1	Siphoviridae	mgs_7	Staphylococcus aureus	55280	77	52	1	High-quality	100	0
pneumonia|SAMN07758807_k81_81470_1	Siphoviridae	mgs_741; mgs_3165; mgs_733; mgs_924; mgs_354; mgs_2406; mgs_1716	Streptococcus unclassified; Streptococcus oralis; Streptococcus mitis	35767	61	47	0	Medium-quality	87.84	0
pneumonia|SAMN07758808_k81_46625_1	Siphoviridae	mgs_493; mgs_2791; mgs_1134; mgs_2973	Granulicatella unclassified; Capnocytophaga sputigena; Capnocytophaga unclassified; Capnocytophaga leadbetteri	49597	65	16	2	High-quality	100	0
pneumonia|SAMN07758809_k81_96718_1	Siphoviridae	mgs_3506; mgs_358; mgs_350	Streptococcus parasanguinis; Streptococcus infantis	38338	62	43	1	High-quality	97.22	0
pneumonia|SAMN07758810_k81_103951_1	Siphoviridae	mgs_203	Staphylococcus warneri	38903	53	31	0	High-quality	92.69	0
pneumonia|SAMN07758810_k81_11348_1	Siphoviridae	mgs_7	Staphylococcus aureus	45301	71	59	0	High-quality	100	0
pneumonia|SAMN07758811_k81_4089_1	Siphoviridae	mgs_3262	Abiotrophia unclassified	25342	31	23	0	Medium-quality	65.69	0
pneumonia|SAMN07758812_k81_42138_1	Siphoviridae	-	-	29371	40	32	0	Medium-quality	73.63	0
pneumonia|SAMN07758812_k81_67563_1	Siphoviridae	mgs_3173; mgs_2046; mgs_2373; mgs_592; mgs_3046	Streptococcus gordonii; Parvimonas unclassified; Streptococcus oralis; Streptococcus unclassified; Streptococcus parasanguinis	34838	52	29	1	High-quality	100	0
pneumonia|SAMN07758812_k81_74657_1	Siphoviridae	-	-	43826	69	54	0	High-quality	100	0
[truncated: 405 more rows]

## Sheet: ST3
Supplementary Table 3 | Clustering information, taxonomy annotation, and host assignment of a combined viral genome catalog including 22,860 vOTUs.
vOTU ID	Contig ID	Taxonomy	Host ID (oral SGBs *)	Host taxonomy
v594a	pneumonia|SAMN07758841_k81_77396_1	Siphoviridae	mgs_1670; mgs_880; mgs_924; mgs_1453; mgs_2247; mgs_2295; mgs_1269; mgs_1535; mgs_1949; mgs_990; mgs_476; mgs_1416; mgs_1512; mgs_602	Streptococcus unclassified; Streptococcus mitis; Streptococcus cristatus; Streptococcus oralis; Streptococcus infantis
v594b	pneumonia|SAMN07758841_k81_9391_1	Siphoviridae	mgs_1102; mgs_2459; mgs_403; mgs_1319; mgs_379; mgs_345; mgs_1150; mgs_3014; mgs_1814; mgs_3532; mgs_2574; mgs_733; mgs_1670; mgs_2964; mgs_2448; mgs_2095; mgs_3457; mgs_829; mgs_1475; mgs_2042; mgs_2137; mgs_2800; mgs_1602; mgs_2271; mgs_1318; mgs_519; mgs_1197; mgs_566; mgs_1949; mgs_988; mgs_233; mgs_3525; mgs_1398; mgs_1683; mgs_2046; mgs_1112; mgs_120; mgs_2846; mgs_662; mgs_2781; mgs_3501; …	Streptococcus unclassified; Streptococcus mitis; Streptococcus pseudopneumoniae; Fusobacterium unclassified; Streptococcus sp000187745; Streptococcus oralis; Granulicatella unclassified; Streptococcus sanguinis; CAG-917 unclassified; Parvimonas unclassified; Streptococcus sp002355895
v594c	pneumonia|SAMN07758872_k81_77_1	Unclassified	-	-
v0001	Altabtbaei_2021_02.k141_296648	Siphoviridae	mgs_300	Actinomyces sp000220835
v0002	Altabtbaei_2021_02.k141_439831	Unclassified	-	-
v0003	Altabtbaei_2021_03.k141_103957	Siphoviridae	mgs_3249	Pauljensenia cellulosilytica
v0004	Altabtbaei_2021_13.k141_17755	Podoviridae	-	-
v0005	Altabtbaei_2021_20.k141_182079	Siphoviridae	-	-
v0006	Altabtbaei_2021_21.k141_185618	Myoviridae	mgs_3356	Fretibacterium unclassified
v0007	Altabtbaei_2021_22.k141_24167	Unclassified	-	-
v0008	Altabtbaei_2021_22.k141_41967	Unclassified	mgs_77	Porphyromonas gingivalis
v0009	Altabtbaei_2021_24.k141_12547	Podoviridae	-	-
v000a	Altabtbaei_2021_30.k141_148813	Unclassified	-	-
v000b	Altabtbaei_2021_30.k141_21762	Unclassified	-	-
v000c	Altabtbaei_2021_32.k141_268070	Siphoviridae	-	-
v000d	Altabtbaei_2021_34.k141_178831	Unclassified	mgs_368	Fretibacterium fastidiosum
v000e	Altabtbaei_2021_34.k141_16264	Myoviridae	mgs_368; mgs_3356	Fretibacterium fastidiosum; Fretibacterium unclassified
v000f	Altabtbaei_2021_35.k141_463641	Unclassified	mgs_300	Actinomyces sp000220835
v0010	Altabtbaei_2021_39.k141_497345	Siphoviridae	mgs_568	Actinomyces oris
v0011	Altabtbaei_2021_43.k141_212472	Unclassified	mgs_1311	Actinomyces unclassified
v0012	Altabtbaei_2021_47.k141_249350	Podoviridae	-	-
v0013	Altabtbaei_2021_47.k141_171339	Siphoviridae	mgs_3249	Pauljensenia cellulosilytica
v0014	Altabtbaei_2021_47.k141_366488	Siphoviridae	-	-
v0015	Altabtbaei_2021_49.k141_88289	Podoviridae	-	-
v0016	Altabtbaei_2021_49.k141_33235	Siphoviridae	-	-
v0017	Altabtbaei_2021_57.k141_268960	Siphoviridae	-	-
v0018	Altabtbaei_2021_58.k141_123335	Unclassified	-	-
v0019	Altabtbaei_2021_58.k141_278557	Siphoviridae	mgs_211; mgs_1922; mgs_1100	Actinomyces sp001278845; Actinomyces unclassified; F082 unclassified
v001a	Altabtbaei_2021_58.k141_417263	Podoviridae	mgs_575; mgs_1311	Actinomyces israelii; Actinomyces unclassified
v001b	Altabtbaei_2021_58.k141_356321	Siphoviridae	mgs_3249	Pauljensenia cellulosilytica
v001c	Altabtbaei_2021_58.k141_360107	Siphoviridae	-	-
v001d	Altabtbaei_2021_61.k141_24151	Podoviridae	-	-
v001e	Altabtbaei_2021_63.k141_62716	Unclassified	-	-
v001f	Altabtbaei_2021_66.k141_174799	Siphoviridae	mgs_340	Actinomyces gerencseriae
v0020	Altabtbaei_2021_66.k141_243940	Siphoviridae	mgs_3249	Pauljensenia cellulosilytica
v0021	Altabtbaei_2021_66.k141_230911	Siphoviridae	mgs_2260; mgs_324	Pseudopropionibacterium unclassified; Pseudopropionibacterium propionicum
v0022	Altabtbaei_2021_67.k141_193484	Siphoviridae	mgs_3249	Pauljensenia cellulosilytica
v0023	Altabtbaei_2021_68.k141_118678	Siphoviridae	mgs_246	Actinomyces sp002999235
v0024	Altabtbaei_2021_68.k141_93012	Myoviridae	mgs_160; mgs_402; mgs_368	Peptoniphilus lacrimalis; Fretibacterium unclassified; Fretibacterium fastidiosum
v0025	Altabtbaei_2021_68.k141_170061	Podoviridae	mgs_300; mgs_211	Actinomyces sp000220835; Actinomyces sp001278845
v0026	Brito_2019_002.k121_24508	Siphoviridae	mgs_2682; mgs_25; mgs_3123; mgs_3270	Rothia unclassified; Rothia sp001808955; Rothia mucilaginosa
v0027	Brito_2019_007.k121_18919	Siphoviridae	mgs_3257	Pauljensenia unclassified
v0028	Brito_2019_008.k121_2874	Unclassified	mgs_1931; mgs_2208	Neisseria unclassified
v0029	Brito_2019_009.k121_12983	Podoviridae	mgs_3010; mgs_3316; mgs_3164; mgs_3160; mgs_2208; mgs_986; mgs_1962	Neisseria unclassified; Neisseria mucosa; Neisseria sicca
v002a	Brito_2019_011.k121_45966	Siphoviridae	mgs_476	Streptococcus oralis
v002b	Brito_2019_011.k121_32088	Salasmaviridae	-	-
v002c	Brito_2019_011.k121_19325	Siphoviridae	-	-
v002d	Brito_2019_012.k121_74577	Siphoviridae	mgs_3088; mgs_1094; mgs_2441; mgs_2989	Pauljensenia odontolyticus; Pauljensenia unclassified
v002e	Brito_2019_012.k121_74581	Siphoviridae	mgs_641; mgs_1557	Streptococcus unclassified
v002f	Brito_2019_013.k121_57241	Siphoviridae	-	-
v0030	Brito_2019_013.k121_60489	Myoviridae	mgs_3447	Neisseria unclassified
v0031	Brito_2019_013.k121_60490	Siphoviridae	mgs_3177; mgs_493; mgs_3080; mgs_3423; mgs_3227; mgs_3328	Aggregatibacter sp000466335; Granulicatella unclassified; Haemophilus parainfluenzae; Haemophilus unclassified
v0032	Brito_2019_013.k121_60496	Unclassified	mgs_2289; mgs_2610	Gemella unclassified; Saccharimonadaceae unclassified
v0033	Brito_2019_014.k121_65619	Myoviridae	-	-
v0034	Brito_2019_020.k121_13277	Siphoviridae	mgs_3536	Corynebacterium matruchotii
v0035	Brito_2019_020.k121_9491	Siphoviridae	mgs_3067; mgs_2204; mgs_2441; mgs_2989	Pauljensenia sp000278725; Pauljensenia unclassified
v01be	Brito_2019_208.k121_85106	Rountreeviridae	mgs_1874	Streptococcus unclassified
v0037	Brito_2019_020.k121_44762	Siphoviridae	mgs_2411; mgs_1003; mgs_271; mgs_183	Pauljensenia unclassified; Saccharimonas unclassified
v0038	Brito_2019_027.k121_30143	Podoviridae	mgs_2657; mgs_3164; mgs_2208; mgs_986	Neisseria unclassified; Neisseria mucosa; Neisseria sicca
v0039	Brito_2019_029.k121_9747	Siphoviridae	mgs_3189; mgs_3123; mgs_3270	Rothia mucilaginosa
v003a	Brito_2019_029.k121_41890	Siphoviridae	mgs_1931; mgs_3225; mgs_3160	Neisseria unclassified; Neisseria sp000186165
v003b	Brito_2019_029.k121_34589	Siphoviridae	mgs_1115; mgs_2414; mgs_1488; mgs_70; mgs_183; mgs_1132; mgs_1094; mgs_1189; mgs_3495; mgs_3257; mgs_270	Pauljensenia sp000466265; Pauljensenia unclassified; Pauljensenia odontolyticus; Pauljensenia bouchesdurhonensis
v003c	Brito_2019_029.k121_41891	Unclassified	mgs_21	Moraxella unclassified
v003d	Brito_2019_029.k121_41892	Unclassified	mgs_2376; mgs_964	Rothia mucilaginosa
v003e	Brito_2019_032.k121_74205	Unclassified	mgs_145; mgs_2441; mgs_2989	Pauljensenia sp000185285; Pauljensenia unclassified
v003f	Brito_2019_032.k121_57530	Siphoviridae	-	-
v0040	Brito_2019_032.k121_4364	Siphoviridae	mgs_3187; mgs_3402; mgs_3468	Actinomyces graevenitzii; Actinomyces unclassified
v0041	Brito_2019_032.k121_15707	Siphoviridae	mgs_3249; mgs_3584; mgs_2441	Pauljensenia cellulosilytica; Pauljensenia unclassified
v0042	Brito_2019_032.k121_78984	Siphoviridae	mgs_3584; mgs_183	Pauljensenia unclassified
v0043	Brito_2019_034.k121_14201	Siphoviridae	mgs_3584; mgs_2441	Pauljensenia unclassified
v0044	Brito_2019_034.k121_26724	Myoviridae	mgs_3131	Aggregatibacter sp000466335
v0045	Brito_2019_034.k121_29772	Unclassified	mgs_1102	Streptococcus unclassified
v0046	Brito_2019_038.k121_35570	Unclassified	mgs_1650; mgs_3283; mgs_3426	Haemophilus unclassified
v0047	Brito_2019_040.k121_2271	Unclassified	-	-
v0048	Brito_2019_040.k121_12232	Autographiviridae	-	-
v02bc	Ganesan_2020_37.k141_63188	Rountreeviridae	-	-
v004a	Brito_2019_043.k121_9010	Unclassified	mgs_2763	Prevotella melaninogenica
v004b	Brito_2019_043.k121_75710	Siphoviridae	mgs_47	Streptococcus timonensis
v004c	Brito_2019_044.k121_34125	Siphoviridae	mgs_3584; mgs_2441	Pauljensenia unclassified
v004d	Brito_2019_044.k121_75319	Unclassified	-	-
v004e	Brito_2019_044.k121_59415	Siphoviridae	mgs_1453	Streptococcus unclassified
v004f	Brito_2019_044.k121_70703	Siphoviridae	mgs_3584; mgs_2441; mgs_183	Pauljensenia unclassified
v0050	Brito_2019_044.k121_141686	Autographiviridae	mgs_3164	Neisseria mucosa
v0051	Brito_2019_044.k121_141688	Siphoviridae	mgs_3067; mgs_3249; mgs_2204	Pauljensenia sp000278725; Pauljensenia cellulosilytica; Pauljensenia unclassified
v0052	Brito_2019_054.k121_65840	Unclassified	mgs_3067; mgs_3249; mgs_224; mgs_2204; mgs_2441	Pauljensenia sp000278725; Pauljensenia cellulosilytica; Centipeda periodontii; Pauljensenia unclassified
v0053	Brito_2019_054.k121_32569	Siphoviridae	mgs_145; mgs_1189	Pauljensenia sp000185285; Pauljensenia unclassified
v0054	Brito_2019_054.k121_35341	Siphoviridae	-	-
v0055	Brito_2019_054.k121_86201	Siphoviridae	-	-
v0056	Brito_2019_055.k121_3454	Siphoviridae	mgs_3249; mgs_70; mgs_2441	Pauljensenia cellulosilytica; Pauljensenia odontolyticus; Pauljensenia unclassified
v0057	Brito_2019_057.k121_27567	Unclassified	-	-
v0058	Brito_2019_058.k121_49398	Salasmaviridae	-	-
v0059	Brito_2019_059.k121_69331	Siphoviridae	mgs_1140; mgs_2781; mgs_1761; mgs_476	Fusobacterium unclassified; Streptococcus mitis; Streptococcus unclassified; Streptococcus oralis
v005a	Brito_2019_059.k121_66283	Siphoviridae	mgs_2821; mgs_1713; mgs_2800; mgs_3318; mgs_1444; mgs_354; mgs_350; mgs_657; mgs_3340; mgs_1150; mgs_233; mgs_592; mgs_2469; mgs_1549; mgs_2384; mgs_2033; mgs_2448; mgs_1380; mgs_3457; mgs_3376; mgs_3150	Streptococcus unclassified; Streptococcus infantis; Streptococcus mitis
v005b	Brito_2019_059.k121_74077	Siphoviridae	mgs_2349; mgs_546; mgs_1115; mgs_70; mgs_3542; mgs_3249; mgs_1094; mgs_1189; mgs_3584; mgs_3257; mgs_3495; mgs_2989	Pauljensenia unclassified; Pauljensenia keddieii; Pauljensenia sp000466265; Pauljensenia odontolyticus; Pauljensenia pyogenes; Pauljensenia cellulosilytica
v005c	Brito_2019_059.k121_115659	Unclassified	-	-
v005d	Brito_2019_059.k121_26948	Siphoviridae	mgs_1931; mgs_3316; mgs_3160	Neisseria unclassified
v005e	Brito_2019_059.k121_58043	Siphoviridae	mgs_546; mgs_1229; mgs_1115; mgs_3546; mgs_2441; mgs_183; mgs_3088; mgs_3571; mgs_1094; mgs_2774; mgs_630; mgs_3584; mgs_3490; mgs_3257	Pauljensenia keddieii; Pauljensenia unclassified; Pauljensenia sp000466265; Pauljensenia odontolyticus; Actinomyces timonensis
v005f	Brito_2019_059.k121_81047	Siphoviridae	mgs_25	Rothia sp001808955
v0060	Brito_2019_059.k121_122414	Siphoviridae	mgs_964	Rothia mucilaginosa
v0061	Brito_2019_059.k121_117950	p-crAss-like	-	-
v0062	Brito_2019_062.k121_7657	Siphoviridae	mgs_964	Rothia mucilaginosa
v0063	Brito_2019_062.k121_49602	Siphoviridae	-	-
v0064	Brito_2019_063.k121_79246	Unclassified	mgs_30; mgs_2074; mgs_1319; mgs_2764	Weeksellaceae unclassified; Streptococcus unclassified; Streptococcus mitis
v0065	Brito_2019_063.k121_77450	Siphoviridae	mgs_1766; mgs_3508	RF39 unclassified; Leptotrichiaceae unclassified
v0066	Brito_2019_063.k121_40073	Siphoviridae	mgs_200	Veillonella dispar
v0067	Brito_2019_063.k121_139929; pneumonia|SAMN07758637_k81_25853	Unclassified	mgs_2927	Streptococcus unclassified
v0068	Brito_2019_063.k121_32700	Unclassified	mgs_3046; mgs_2448; mgs_345	Streptococcus parasanguinis; Streptococcus unclassified; Streptococcus mitis
v0069	Brito_2019_063.k121_133198	Unclassified	mgs_764; mgs_886; mgs_442	Streptococcus oralis; Streptococcus unclassified; Streptococcus mitis
v006a	Brito_2019_063.k121_150240	Siphoviridae	-	-
v006b	Brito_2019_066.k121_28825	Unclassified	mgs_2208	Neisseria unclassified
v006c	Brito_2019_066.k121_39692	Siphoviridae	mgs_3177; mgs_2378; mgs_3137	Aggregatibacter sp000466335; Haemophilus haemolyticus; Aggregatibacter segnis
v006d	Brito_2019_066.k121_28238	Siphoviridae	mgs_2177; mgs_350	Streptococcus unclassified; Streptococcus infantis
v006e	Brito_2019_067.k121_35240	Myoviridae	-	-
v006f	Brito_2019_067.k121_64557	Siphoviridae	mgs_1713; mgs_403; mgs_379; mgs_1178; mgs_717; mgs_345; mgs_657; mgs_1205; mgs_3014; mgs_1549; mgs_4; mgs_733; mgs_1670; mgs_1195; mgs_2033; mgs_961; mgs_500; mgs_2927; mgs_2095; mgs_703; mgs_1866; mgs_2850; mgs_1889; mgs_1475; mgs_2800; mgs_3167; mgs_924; mgs_1034; mgs_566; mgs_1949; mgs_2123; mgs_233; mgs_592; mgs_1398; mgs_1135; mgs_3344; mgs_3408; mgs_3462; mgs_3504; mgs_2210; mgs_3493; mgs_4…	Streptococcus unclassified; Streptococcus mitis; Streptococcus pseudopneumoniae; Streptococcus pneumoniae; Streptococcus sp000187745
v0070	Brito_2019_067.k121_22563	Myoviridae	mgs_1931; mgs_1266; mgs_3517; mgs_3095; mgs_2208; mgs_3096; mgs_2215	Neisseria unclassified; Haemophilus unclassified; Neisseria flavescens; Neisseria subflava; Haemophilus sp001679485
v0071	Brito_2019_067.k121_5800	Siphoviridae	mgs_2657; mgs_3160; mgs_3095; mgs_2208	Neisseria unclassified; Neisseria subflava
v0072	Brito_2019_067.k121_93513	Siphoviridae	mgs_2340; mgs_1135; mgs_1713	Streptococcus unclassified; Streptococcus mitis
v0073	Brito_2019_069.k121_4382	Siphoviridae	mgs_3554; mgs_302; mgs_2858; mgs_2042; mgs_1713; mgs_403; mgs_924; mgs_3462; mgs_3165; mgs_1150; mgs_169; mgs_3170; mgs_1716	Streptococcus unclassified; Streptococcus sp000235485; Fusobacterium unclassified; Granulicatella unclassified; Streptococcus mitis; Streptococcus oralis; Streptococcus sanguinis
v0074	Brito_2019_069.k121_30137	Siphoviridae	mgs_1088; mgs_1377	Rothia mucilaginosa
v0075	Brito_2019_069.k121_30139	Siphoviridae	mgs_3177; mgs_1217; mgs_108; mgs_3301; mgs_2719; mgs_2157; mgs_3011; mgs_2107; mgs_975; mgs_3227; mgs_2138	Aggregatibacter sp000466335; Aggregatibacter unclassified; Haemophilus pittmaniae; Haemophilus haemolyticus; Haemophilus parainfluenzae; Haemophilus unclassified; Haemophilus sputorum
v0076	Brito_2019_070.k121_44376	Inoviridae	mgs_2215	Haemophilus sp001679485
v0077	Brito_2019_072.k121_3755	Siphoviridae	-	-
v0078	Brito_2019_073.k121_6500	Unclassified	mgs_1838; mgs_1005	Prevotella jejuni; Prevotella unclassified
v0079	Brito_2019_073.k121_52412	Unclassified	mgs_1135; mgs_861; mgs_1205; mgs_2033; mgs_1866; mgs_3279; mgs_345	Streptococcus mitis; Streptococcus unclassified
v007a	Brito_2019_073.k121_42505	Unclassified	mgs_2556; mgs_193; mgs_552; mgs_3095; mgs_202; mgs_2719; mgs_2638	Neisseria flavescens; Neisseria weaveri; Neisseria meningitidis; Neisseria subflava; Filifactor alocis; Haemophilus haemolyticus; Haemophilus unclassified
v007b	Brito_2019_073.k121_78208	Podoviridae	mgs_181	Actinomyces massiliensis
v007c	Brito_2019_073.k121_35145	Unclassified	mgs_2208	Neisseria unclassified
v007d	Brito_2019_073.k121_98640	Myoviridae	mgs_3160	Neisseria unclassified
v007e	Brito_2019_074.k121_42901	Myoviridae	mgs_3283; mgs_3309	Haemophilus unclassified
v007f	Brito_2019_074.k121_22268	Siphoviridae	mgs_3584; mgs_2441; mgs_183	Pauljensenia unclassified
v4a4e	Shaiber_2020_48.k141_139181_1	Siphoviridae	mgs_3262	Abiotrophia unclassified
v0081	Brito_2019_074.k121_45999	Salasmaviridae	mgs_430; mgs_1596; mgs_3139; mgs_174	Streptococcus dentisani; Streptococcus oralis; Streptococcus unclassified
v0082	Brito_2019_074.k121_81945	Siphoviridae	mgs_3249; mgs_3584; mgs_2441	Pauljensenia cellulosilytica; Pauljensenia unclassified
v0083	Brito_2019_075.k121_137365	Siphoviridae	mgs_3067; mgs_2637; mgs_2300; mgs_2441	Pauljensenia sp000278725; Pauljensenia unclassified
v0084	Brito_2019_075.k121_65477	Siphoviridae	mgs_340	Actinomyces gerencseriae
v0085	Brito_2019_075.k121_69181	Siphoviridae	mgs_2460; mgs_169	Streptococcus unclassified; Streptococcus mitis
v0086	Brito_2019_075.k121_38364	Siphoviridae	mgs_764; mgs_2448; mgs_2690	Streptococcus oralis; Streptococcus unclassified; Streptococcus anginosus
v0087	Brito_2019_075.k121_139515	Siphoviridae	mgs_964	Rothia mucilaginosa
v0088	Brito_2019_075.k121_92793	Podoviridae	-	-
v0089	Brito_2019_075.k121_39178	Unclassified	mgs_2657; mgs_3095; mgs_2861; mgs_31; mgs_1266; mgs_193; mgs_3447; mgs_2988; mgs_3550	Neisseria unclassified; Neisseria subflava; Haemophilus haemolyticus; Haemophilus unclassified; Neisseria weaveri; Haemophilus parainfluenzae
v008a	Brito_2019_075.k121_143817	Siphoviridae	mgs_1806; mgs_708	Gemella unclassified; Gemella sp002871655
v008b	Brito_2019_075.k121_143825	Unclassified	mgs_2657; mgs_3095; mgs_2215	Neisseria unclassified; Neisseria subflava; Haemophilus sp001679485
v008c	Brito_2019_077.k121_16917	Unclassified	mgs_3249; mgs_3088; mgs_3031; mgs_3584; mgs_2441; mgs_3257; mgs_2989	Pauljensenia cellulosilytica; Pauljensenia odontolyticus; Pauljensenia unclassified
v008d	Brito_2019_078.k121_52367	Siphoviridae	mgs_3216; mgs_3142	Granulicatella unclassified
v008e	Brito_2019_078.k121_44301	Unclassified	-	-
v008f	Brito_2019_078.k121_3687	Siphoviridae	mgs_3584	Pauljensenia unclassified
v0090	Brito_2019_078.k121_48810	Siphoviridae	mgs_3249; mgs_3088; mgs_1800; mgs_3584; mgs_2441; mgs_3257	Pauljensenia cellulosilytica; Pauljensenia odontolyticus; Pauljensenia unclassified
v0091	Brito_2019_078.k121_25683	Siphoviridae	mgs_3154; mgs_1766; mgs_3508	Granulicatella unclassified; RF39 unclassified; Leptotrichiaceae unclassified
v0092	Brito_2019_079.k121_13015	Unclassified	-	-
v0093	Brito_2019_079.k121_3323	Unclassified	mgs_300	Actinomyces sp000220835
v0094	Brito_2019_079.k121_86309	Siphoviridae	mgs_964	Rothia mucilaginosa
v0095	Brito_2019_082.k121_24101	Unclassified	mgs_2556; mgs_193; mgs_552; mgs_3095; mgs_2719; mgs_2638	Neisseria flavescens; Neisseria weaveri; Neisseria meningitidis; Neisseria subflava; Haemophilus haemolyticus; Haemophilus unclassified
v0096	Brito_2019_082.k121_12903	Siphoviridae	-	-
v0097	Brito_2019_082.k121_123524	Siphoviridae	mgs_3088; mgs_1094; mgs_2989	Pauljensenia odontolyticus; Pauljensenia unclassified
v0098	Brito_2019_082.k121_46636	Siphoviridae	mgs_62; mgs_2373; mgs_592; mgs_350	Streptococcus oralis; Streptococcus unclassified; Streptococcus infantis
v0099	Brito_2019_082.k121_126922	Salasmaviridae	-	-
v009a	Brito_2019_082.k121_120657	Siphoviridae	mgs_2046; mgs_592; mgs_350	Parvimonas unclassified; Streptococcus unclassified; Streptococcus infantis
v009b	Brito_2019_082.k121_48768	Unclassified	-	-
v009c	Brito_2019_082.k121_100573	p-crAss-like	-	-
v02de	Ganesan_2020_62.k141_92731	Rountreeviridae	mgs_3173	Streptococcus gordonii
v009e	Brito_2019_082.k121_121651	Siphoviridae	mgs_2967	Rothia mucilaginosa
v009f	Brito_2019_082.k121_128016	Siphoviridae	-	-
v00a0	Brito_2019_083.k121_34892	Podoviridae	mgs_575; mgs_1311	Actinomyces israelii; Actinomyces unclassified
v00a1	Brito_2019_086.k121_2195	Unclassified	-	-
v00a2	Brito_2019_088.k121_7405	Salasmaviridae	mgs_3554; mgs_1140; mgs_1102; mgs_403; mgs_1761; mgs_1319; mgs_1178; mgs_3165; mgs_1197; mgs_2781; mgs_1205; mgs_169; mgs_1416	Streptococcus unclassified; Fusobacterium unclassified; Streptococcus mitis; Streptococcus oralis
v00a3	Brito_2019_091.k121_36630	Unclassified	mgs_3335; mgs_926; mgs_3183; mgs_2874; mgs_2984; mgs_3336; mgs_1955; mgs_3510; mgs_3213; mgs_1723	Prevotella melaninogenica; Prevotella jejuni; Prevotella unclassified; Prevotella scopos
v00a4	Brito_2019_091.k121_27016	Siphoviridae	mgs_3249; mgs_3584; mgs_2441	Pauljensenia cellulosilytica; Pauljensenia unclassified
[truncated: 22,693 more rows]

## Sheet: ST4
Supplementary Table 4 | Comparison analysis of the viral family-level composition in oropharynx between healthy controls (HC) and children with pneumonia (PP)
[truncated: 13 more rows]

[truncated: 2 more sheets: ST5, ST6]
